# Supplementary material for: Integrating evolutionary and regulatory information with a multispecies approach implicates genes and pathways in obsessive-compulsive disorder
Source: Nat Commun. 2017 Oct 17;8:774. doi: 10.1038/s41467-017-00831-x (PMC5645406; doi:10.1038/s41467-017-00831-x)
Supplement: Supplementary file 4 — Supplementary Data 1 [file 41467_2017_831_MOESM4_ESM.xlsx]

## Sheet: a.TargetGenes
Chr	Start (hg19)	End (hg19)	Gene	TargetReason	Category
1	107682628	108024471	NTNG1	Autism_sfari	ASD
1	110230417	110260883	GSTM1	Autism_sfari	ASD
1	154127779	154164609	TPM3	Striatum_PSD	ModelOrganism
1	154679916	154842754	KCNN3	OCDpubmed	HumanCandidate
1	155916629	155959864	ARHGEF2	Striatum_PSD	ModelOrganism
1	156611739	156629318	BCAN	Striatum_PSD	ModelOrganism
1	156669409	156675375	CRABP2	Diff_D1R_D2R_MSNs	ModelOrganism
1	156785541	156851642	NTRK1	Autism_sfari	ASD
1	15736390	15756839	EFHD2	Diff_D1R_D2R_MSNs	ModelOrganism
1	164528801	164854300	PBX1	OCDpubmed	HumanCandidate
1	165171104	165325475	LMX1A	OCDpubmed	HumanCandidate
1	175913966	176176370	RFWD2	Autism_sfari	ASD
1	181452715	181770713	CACNA1E	Striatum_PSD	ModelOrganism
1	186640944	186649559	PTGS2	Autism_sfari	ASD
1	1950767	1962192	GABRD	Striatum_PSD	ModelOrganism
1	19665273	19811992	CAPZB	Striatum_PSD	ModelOrganism
1	204797781	204991949	NFASC	Striatum_PSD	ModelOrganism
1	209859549	209908294	HSD11B1	Autism_sfari	ASD
1	220701567	220837798	MARK1	Autism_sfari	ASD
1	231664398	232177016	DISC1	Autism_sfari	ASD
1	247920765	247921708	OR1C1	Autism_sfari	ASD
1	35331037	35370984	DLGAP3	OCDpubmed;Striatum_PSD;Diff_D1R_D2R_MSNs	ModelOrganism;HumanCandidate
1	37261127	37499844	GRIK3	OCDpubmed	HumanCandidate
1	38275238	38325292	MTF1	Autism_sfari	ASD
1	39456915	39471735	AKIRIN1	CanineOCD	ModelOrganism
1	39547117	39952789	MACF1	Striatum_PSD	ModelOrganism
1	41086351	41131324	RIMS3	Autism_sfari	ASD
1	57463578	59012446	DAB1	Autism_sfari	ASD
1	70032867	70589169	LRRC7	Striatum_PSD	ModelOrganism
1	75594118	75627216	LHX8	Diff_D1R_D2R_MSNs	ModelOrganism
1	9005921	9035146	CA6	Autism_sfari	ASD
1	97543301	98386615	DPYD	Autism_sfari	ASD
1	98511626	98511727	MIR137	8p	HumanCandidate
2	101436612	101613287	NPAS2	Autism_sfari	ASD
2	105977284	106055230	FHL2	Diff_D1R_D2R_MSNs	ModelOrganism
2	10861774	10925228	ATP6V1C2	Diff_D1R_D2R_MSNs	ModelOrganism
2	114647536	114716167	ACTR3	Striatum_PSD	ModelOrganism
2	115199898	116601936	DPP10	Autism_sfari	ASD
2	122513120	122525426	TSN	Autism_sfari	ASD
2	154728425	155310488	GALNT13	Autism_sfari	ASD
2	157180945	157189287	NR4A2	Diff_D1R_D2R_MSNs	ModelOrganism
2	162272619	162281573	TBR1	Diff_D1R_D2R_MSNs	ModelOrganism
2	166095911	166248818	SCN2A	Autism_sfari;Striatum_PSD	ModelOrganism;ASD
2	166845670	166930149	SCN1A	Autism_sfari	ASD
2	168810530	169104105	STK39	Autism_sfari;Striatum_PSD;Diff_D1R_D2R_MSNs	ModelOrganism;ASD
2	172639914	172750813	SLC25A12	Striatum_PSD;Autism_sfari	ModelOrganism;ASD
2	172950207	172954399	DLX1	Autism_sfari	ASD
2	172964166	172967478	DLX2	Autism_sfari	ASD
2	173600524	173917618	RAPGEF4	Autism_sfari;Striatum_PSD	ModelOrganism;ASD
2	182321618	182402466	ITGA4	Autism_sfari	ASD
2	191208195	191236390	INPP1	Autism_sfari	ASD
2	200134223	200329831	SATB2	Diff_D1R_D2R_MSNs	ModelOrganism
2	206547223	206662856	NRP2	Autism_sfari	ASD
2	210288770	210598834	MTAP2/MAP2	Autism_sfari;Striatum_PSD	ModelOrganism;ASD
2	219081873	219119070	ARPC2	Striatum_PSD	ModelOrganism
2	222282748	222438922	EPHA4	Striatum_PSD	ModelOrganism
2	233344536	233352532	ECEL1	Diff_D1R_D2R_MSNs	ModelOrganism
2	236402735	237034114	CENTG2	Autism_sfari	ASD
2	30945639	31030311	CAPN13	CanineOCD	ModelOrganism
2	31133333	31378068	GALNT14	CanineOCD	ModelOrganism
2	31395923	31456724	CAPN14	CanineOCD	ModelOrganism
2	31456879	31491259	EHD3	CanineOCD;Striatum_PSD	ModelOrganism
2	37075472	37193615	STRN	Striatum_PSD	ModelOrganism
2	50145643	51259674	NRXN1	Striatum_PSD;Diff_D1R_D2R_MSNs;Autism_sfari	ModelOrganism;ASD
2	54683453	54898582	SPNB2	Striatum_PSD	ModelOrganism
2	65454828	65498385	ACTR2	Striatum_PSD	ModelOrganism
2	68405988	68479651	PPP3R1	Striatum_PSD	ModelOrganism
2	70834749	70995329	ADD2	Striatum_PSD	ModelOrganism
2	79412356	80875904	CTNNA2	CanineOCD	ModelOrganism
2	80515480	80531487	LRRTM1	CanineOCD;Striatum_PSD	ModelOrganism
2	946554	1371382	SNTG2	Diff_D1R_D2R_MSNs	ModelOrganism
3	113847556	113918254	DRD3	OCDpubmed;Autism_sfari	ASD;HumanCandidate
3	119540803	119813264	GSK3B	Striatum_PSD	ModelOrganism
3	121312169	121349139	FBXO40	Autism_sfari	ASD
3	129149792	129158852	MBD4	Autism_sfari	ASD
3	14186649	14220172	XPC	Autism_sfari	ASD
3	142984064	143567346	SLC9A9	Autism_sfari	ASD
3	143690639	143711209	C3ORF58	Autism_sfari	ASD
3	171318619	171528504	PLD1	CanineOCD	ModelOrganism
3	172162950	172166203	GHSR	CanineOCD	ModelOrganism
3	172223464	172241269	TNFSF10	CanineOCD	ModelOrganism
3	173116243	174001116	NLGN1	Striatum_PSD;Autism_sfari	ModelOrganism;ASD
3	179113876	179169371	GNB4	Diff_D1R_D2R_MSNs	ModelOrganism
3	182660558	182698326	DCUN1D1	Autism_sfari	ASD
3	182733007	182833860	MCCC1	OCD_linkage;Striatum_PSD	ModelOrganism;HumanCandidate
3	182840003	182880667	LAMP3	OCD_linkage	HumanCandidate
3	182895830	183145855	MCF2L2	OCD_linkage	HumanCandidate
3	183205320	183273499	KLHL6	OCD_linkage	HumanCandidate
3	183415605	183530413	YEATS2	OCD_linkage	HumanCandidate
3	183533663	183543393	MAP6D1	OCD_linkage	HumanCandidate
3	183547173	183602693	PARL	OCD_linkage	HumanCandidate
3	183637725	183735727	ABCC5	OCD_linkage	HumanCandidate
3	183749331	183757156	HTR3D	OCD_linkage	HumanCandidate
3	183770834	183778459	HTR3C	Autism_sfari	ASD
3	183814851	183824782	HTR3E	OCD_linkage	HumanCandidate
3	183852809	183863098	EIF2B5	OCD_linkage	HumanCandidate
3	183873283	183891313	DVL3	OCD_linkage	HumanCandidate
3	183892633	183901878	AP2M1	OCD_linkage;Striatum_PSD	ModelOrganism;HumanCandidate
3	183903862	183911795	ABCF3	OCD_linkage	HumanCandidate
3	183960116	183967313	ALG3	OCD_linkage	HumanCandidate
3	183967444	184010818	ECE2	OCD_linkage	HumanCandidate
3	183977002	183979251	CAMK2N2	OCD_linkage	HumanCandidate
3	184017021	184026840	PSMD2	OCD_linkage;Striatum_PSD	ModelOrganism;HumanCandidate
3	184032355	184053145	EIF4G1	OCD_linkage	HumanCandidate
3	184053716	184064062	FAM131A	OCD_linkage	HumanCandidate
3	184064339	184079391	CLCN2	OCD_linkage	HumanCandidate
3	184079559	184086363	POLR2H	OCD_linkage	HumanCandidate
3	184089772	184095932	THPO	OCD_linkage	HumanCandidate
3	184097860	184107619	CHRD	OCD_linkage	HumanCandidate
3	184279586	184300195	EPHB3	OCD_linkage	HumanCandidate
3	184428155	184429836	MAGEF1	OCD_linkage	HumanCandidate
3	184529930	184770402	VPS8	OCD_linkage	HumanCandidate
3	184908413	184971837	EHHADH	OCD_linkage	HumanCandidate
3	185000753	185200624	MAP3K13	OCD_linkage	HumanCandidate
3	185207388	185216845	TMEM41A	OCD_linkage	HumanCandidate
3	185225570	185270369	LIPH	OCD_linkage	HumanCandidate
3	185300506	185348883	SENP2	OCD_linkage	HumanCandidate
3	185361527	185542827	IGF2BP2	OCD_linkage	HumanCandidate
3	185632359	185655924	TRA2B	OCD_linkage	HumanCandidate
3	185764107	185826901	ETV5	OCD_linkage	HumanCandidate
3	185864990	186080023	DGKG	OCD_linkage	HumanCandidate
3	186256232	186264491	CRYGS	OCD_linkage	HumanCandidate
3	186263857	186288332	TBCCD1	OCD_linkage	HumanCandidate
3	186287951	186303588	DNAJB11	OCD_linkage	HumanCandidate
3	186330849	186339105	AHSG	OCD_linkage	HumanCandidate
3	186353757	186370796	FETUB	OCD_linkage	HumanCandidate
3	186383797	186396022	HRG	OCD_linkage	HumanCandidate
3	186435119	186461741	KNG1	OCD_linkage	HumanCandidate
3	186501360	186507683	EIF4A2	OCD_linkage;Striatum_PSD	ModelOrganism;HumanCandidate
3	186507683	186524484	RFC4	OCD_linkage	HumanCandidate
3	186560462	186576250	ADIPOQ	OCD_linkage	HumanCandidate
3	186648515	186796339	ST6GAL1	OCD_linkage	HumanCandidate
3	186838740	186857263	RPL39L	OCD_linkage	HumanCandidate
3	186915273	186919251	RTP1	OCD_linkage	HumanCandidate
3	186935937	187009752	MASP1	OCD_linkage	HumanCandidate
3	187086167	187089367	RTP4	OCD_linkage	HumanCandidate
3	187386695	187388201	SST	OCD_linkage	HumanCandidate
3	187416046	187420345	RTP2	OCD_linkage	HumanCandidate
3	187439164	187463475	BCL6	OCD_linkage	HumanCandidate
3	187871718	188597441	LPP	OCD_linkage	HumanCandidate
3	189674518	189840226	LEPREL1	OCD_linkage	HumanCandidate
3	190023502	190040215	CLDN1	OCD_linkage	HumanCandidate
3	190231890	190375843	IL1RAP	OCD_linkage	HumanCandidate
3	190930321	190967908	OSTN	OCD_linkage	HumanCandidate
3	190984944	191048325	UTS2D	OCD_linkage	HumanCandidate
3	191046873	191116458	CCDC50	OCD_linkage	HumanCandidate
3	191178951	191179243	PYDC2	OCD_linkage	HumanCandidate
3	191859683	192445388	FGF12	OCD_linkage	HumanCandidate
3	196769431	197026143	DLGH1	Striatum_PSD	ModelOrganism
3	2140549	3099644	CNTN4	Autism_sfari	ASD
3	41236400	41281939	CTNNB1	Striatum_PSD	ModelOrganism
3	42299317	42307662	CCK	Diff_D1R_D2R_MSNs	ModelOrganism
3	49394610	49395791	GPX1	Autism_sfari	ASD
3	53529030	53846491	CACNA1D	Striatum_PSD	ModelOrganism
3	59735037	61237133	FHIT	Autism_sfari	ASD
3	62355346	62359190	FEZF2	Autism_sfari	ASD
3	67425144	67705038	SUCLG2	Autism_sfari	ASD
3	78646387	79817059	ROBO1	Autism_sfari	ASD
3	8792096	8811300	OXTR	Autism_sfari	ASD
3	9834226	9848789	ARPC4	Striatum_PSD	ModelOrganism
4	119202416	119273922	PRSS12	Diff_D1R_D2R_MSNs	ModelOrganism
4	134070469	134112731	PCDH10	Autism_sfari	ASD
4	158141294	158287224	GRIA2	Striatum_PSD;Autism_sfari	ModelOrganism;ASD
4	186506598	186877870	SORBS2	Striatum_PSD	ModelOrganism
4	187508937	187644987	FAT1	Striatum_PSD	ModelOrganism
4	2845583	2931787	ADD1	Striatum_PSD	ModelOrganism
4	2965342	3042474	GRK4	OCDpubmed	HumanCandidate
4	3768074	3770251	ADRA2C	OCDpubmed	HumanCandidate
4	46920918	46995580	GABRA4	Striatum_PSD	ModelOrganism
4	47033294	47428445	GABRB1	Autism_sfari	ASD
4	48485359	48491541	SLC10A4	Diff_D1R_D2R_MSNs	ModelOrganism
4	93225549	94693648	GRID2	OCDpubmed;Striatum_PSD	ModelOrganism;HumanCandidate
4	99799606	99851786	EIF4E	Autism_sfari	ASD
5	10277707	10308168	CMBL	Diff_D1R_D2R_MSNs	ModelOrganism
5	108083522	108523373	FER	CanineOCD	ModelOrganism
5	108528055	108530759	AK021888	CanineOCD	ModelOrganism
5	108670410	108745675	PJA2	CanineOCD	ModelOrganism
5	109025155	109203429	MAN2A1	CanineOCD	ModelOrganism
5	109624933	110062381	TMEM232	CanineOCD	ModelOrganism
5	10971951	11904110	CTNND2	Striatum_PSD	ModelOrganism
5	110073861	110098482	SLC25A46	CanineOCD	ModelOrganism
5	110405777	110413722	TSLP	CanineOCD	ModelOrganism
5	110427869	110466201	WDR36	CanineOCD	ModelOrganism
5	110559647	110820746	CAMK4	CanineOCD	ModelOrganism
5	110834021	110848233	STARD4	CanineOCD	ModelOrganism
5	110998322	111312628	C5ORF13	CanineOCD	ModelOrganism
5	111478137	111755010	EPB41L4A	CanineOCD	ModelOrganism
5	111496225	111498003	TIGA1	CanineOCD	ModelOrganism
5	111497181	111497314	SNORA13	CanineOCD	ModelOrganism
5	111498314	111505972	HNBL4	CanineOCD	ModelOrganism
5	111755279	111756673	FLJ11235	CanineOCD	ModelOrganism
5	112043217	112181935	APC	OCDpubmed	HumanCandidate
5	112196992	112203603	SRP19	CanineOCD	ModelOrganism
5	112212080	112258031	REEP5	CanineOCD	ModelOrganism
5	134363424	134370324	PITX1	Autism_sfari	ASD
5	138089106	138270722	CTNNA1	Striatum_PSD	ModelOrganism
5	1392909	1445538	SLC6A3/DAT1	OCDpubmed	HumanCandidate
5	148206155	148208188	ADRB2	OCDpubmed;Autism_sfari	ASD;HumanCandidate
5	149980641	150038792	SYNPO	Striatum_PSD	ModelOrganism
5	152869174	153193428	GRIA1	Striatum_PSD	ModelOrganism
5	156607906	156682109	EMT	OCDpubmed	HumanCandidate
5	156693090	156822604	CYFIP2	Striatum_PSD	ModelOrganism
5	158122923	158526788	EBF1	Diff_D1R_D2R_MSNs	ModelOrganism
5	174867675	174871163	DRD1A	Diff_D1R_D2R_MSNs	ModelOrganism
5	174905513	174955621	SFXN1	Diff_D1R_D2R_MSNs	ModelOrganism
5	176883613	176900694	DBN1	Striatum_PSD	ModelOrganism
5	24487209	24644911	CDH10	Autism_sfari	ASD
5	26880708	27038689	CDH9	Autism_sfari	ASD
5	34656432	34832716	RAI14	Diff_D1R_D2R_MSNs	ModelOrganism
5	50678957	50690557	ISL1	Diff_D1R_D2R_MSNs	ModelOrganism
5	52776594	52781902	FST	Diff_D1R_D2R_MSNs	ModelOrganism
5	71403117	71505396	MTAP1B	Striatum_PSD	ModelOrganism
5	78669786	78809700	HOMER1	Striatum_PSD	ModelOrganism
5	9035137	9546233	SEMA5A	Autism_sfari	ASD
6	101846904	102517957	GRIK2	OCDpubmed;Striatum_PSD	ModelOrganism;HumanCandidate
6	110299508	110301921	GPR6	Diff_D1R_D2R_MSNs	ModelOrganism
6	114376750	114663540	HS3ST5	Autism_sfari	ASD
6	116262692	116381921	FRK	Autism_sfari	ASD
6	118869441	118881586	PLN	Autism_sfari	ASD
6	123100645	123105216	FABP7	Autism_sfari	ASD
6	12716887	13287528	PHACTR1	CanineOCD;Striatum_PSD	ModelOrganism
6	12718541	12935067	RPEL	CanineOCD	ModelOrganism
6	132269318	132272518	CTGF	Diff_D1R_D2R_MSNs	ModelOrganism
6	13266773	13328770	TBC1D7	CanineOCD	ModelOrganism
6	13363818	13487787	GFOD1	CanineOCD	ModelOrganism
6	13469510	13486415	C6ORF114	CanineOCD	ModelOrganism
6	135605111	135818903	AHI1	Autism_sfari	ASD
6	13574791	13614783	SIRT5	CanineOCD	ModelOrganism
6	13615558	13621126	NOL7	CanineOCD	ModelOrganism
6	13621730	13711796	RANBP9	CanineOCD;Striatum_PSD	ModelOrganism
6	137243401	137246774	SLC35D3	Diff_D1R_D2R_MSNs	ModelOrganism
6	13791020	13814789	CCDC90A	CanineOCD	ModelOrganism
6	13925202	13980233	RNF182	CanineOCD	ModelOrganism
6	14117864	14137146	CD83	CanineOCD	ModelOrganism
6	146348781	146758731	GRM1	Striatum_PSD	ModelOrganism
6	152011630	152424406	ESR1	Autism_sfari	ASD
6	15245733	15522252	JARID2	CanineOCD	ModelOrganism
6	152598636	152949689	SYNE1	Striatum_PSD;Autism_sfari	ModelOrganism;ASD
6	153071932	153080898	VIP	Diff_D1R_D2R_MSNs	ModelOrganism
6	154331635	154568001	MOR	OCDpubmed	HumanCandidate
6	15523040	15663271	DTNBP1	8p	HumanCandidate
6	16129316	16148476	MYLIP	CanineOCD	ModelOrganism
6	161768590	163148834	PARK2	Autism_sfari	ASD
6	16238810	16295778	GMPR	CanineOCD	ModelOrganism
6	16299343	16761721	ATXN1	CanineOCD	ModelOrganism
6	166822853	167275771	RPS6KA2	Autism_sfari	ASD
6	24495196	24537434	ALDH5A1	Autism_sfari	ASD
6	2833735	2842081	SERPINB1B	Diff_D1R_D2R_MSNs	ModelOrganism
6	29523389	29600962	GABBR1	OCDpubmed;Striatum_PSD	ModelOrganism;HumanCandidate
6	29624808	29640147	MOG	OCDpubmed;Striatum_PSD	ModelOrganism;HumanCandidate
6	29910330	29913653	HLA-A	Autism_sfari	ASD
6	31982571	32003194	C4B	Autism_sfari	ASD
6	32485162	32557562	HLA-DRB1	Autism_sfari	ASD
6	33387846	33421465	SYNGAP1	Striatum_PSD;Autism_sfari	ModelOrganism;ASD
6	38643703	38670952	GLO1	OCDpubmed	HumanCandidate
6	53659533	53788919	LRRC1	Autism_sfari	ASD
6	56911383	56920021	KIAA1586	Autism_sfari	ASD
6	5998234	6007633	NRN1	Diff_D1R_D2R_MSNs;Striatum_PSD	ModelOrganism
6	6144311	6320924	F13A1	Autism_sfari	ASD
6	78171947	78173120	HTR1B	OCDpubmed;Autism_sfari	ASD;HumanCandidate
6	86159301	86205496	NT5E	Diff_D1R_D2R_MSNs	ModelOrganism
6	88849586	88875767	CNR1	OCDpubmed;Autism_sfari	ASD;HumanCandidate
7	103112232	103629963	RELN	Autism_sfari	ASD
7	106505722	106547585	PIK3CG	Autism_sfari	ASD
7	106685177	106802255	PRKAR2B	Striatum_PSD	ModelOrganism
7	107564245	107643804	LAMB1	Autism_sfari	ASD
7	107788083	108096826	NRCAM	OCDpubmed;Autism_sfari	ASD;HumanCandidate
7	110303109	111202538	IMMP2L	Autism_sfari	ASD
7	113726381	114331092	FOXP2	Autism_sfari;Diff_D1R_D2R_MSNs	ModelOrganism;ASD
7	116312458	116438439	MET	Autism_sfari	ASD
7	116593380	116870073	ST7	Autism_sfari	ASD
7	116916687	116963343	WNT2	Autism_sfari	ASD
7	117350707	117513561	CTTNBP2	Striatum_PSD	ModelOrganism
7	121958478	122526554	CADPS2	Diff_D1R_D2R_MSNs;Autism_sfari	ModelOrganism;ASD
7	126078651	126893147	GRM8	Autism_sfari	ASD
7	129470574	129592789	UBE2H	Autism_sfari	ASD
7	137074385	137531609	DGKI	Striatum_PSD	ModelOrganism
7	14184674	14942550	DGKB	Striatum_PSD	ModelOrganism
7	145813452	148118086	CNTNAP2	OCDpubmed;Autism_sfari	ASD;HumanCandidate
7	15239942	15601640	TMEM195	Autism_sfari	ASD
7	153584418	154685994	DPP6	Autism_sfari;Striatum_PSD	ModelOrganism;ASD
7	155250823	155257520	EN2	Autism_sfari	ASD
7	27132615	27135625	HOXA1	Autism_sfari	ASD
7	31377081	31380538	NEUROD6	Diff_D1R_D2R_MSNs	ModelOrganism
7	50344377	50472796	IKZF1	Diff_D1R_D2R_MSNs	ModelOrganism
7	6414125	6443597	RAC1	Striatum_PSD	ModelOrganism
7	69063904	70257884	AUTS2	Autism_sfari	ASD
7	73113540	73133988	STX1A	Diff_D1R_D2R_MSNs;Striatum_PSD	ModelOrganism
7	82383320	82792197	PCLO	CanineOCD	ModelOrganism
7	82993221	83278324	SEMA3E	CanineOCD;Diff_D1R_D2R_MSNs	ModelOrganism
7	83587664	83824217	SEMA3A	CanineOCD	ModelOrganism
7	84624873	84816171	SEMA3D	CanineOCD	ModelOrganism
7	86273229	86494191	GRM3	Striatum_PSD	ModelOrganism
7	94214535	94285521	SGCE	OCDpubmed	HumanCandidate
7	94536948	94925725	PPP1R9A	Striatum_PSD	ModelOrganism
7	94927670	94953884	PON1	Autism_sfari	ASD
7	96635289	96640351	DLX6	Autism_sfari	ASD
7	97361270	97369782	TAC1	Diff_D1R_D2R_MSNs	ModelOrganism
7	98923509	98963885	ARPC1A	Striatum_PSD	ModelOrganism
8	108911544	109095913	RSPO2	Diff_D1R_D2R_MSNs	ModelOrganism
8	10892715	10892812	MIR598	8p	HumanCandidate
8	120428551	120436678	NOV	Diff_D1R_D2R_MSNs	ModelOrganism
8	143953773	143961236	CYP11B1	Autism_sfari	ASD
8	1449568	1656640	DLGAP2	Autism_sfari;Striatum_PSD	ModelOrganism;ASD
8	14710946	14711019	MIR383	8p	HumanCandidate
8	1765396	1765473	MIR596	8p	HumanCandidate
8	1772148	1906806	ARHGEF10	8p	HumanCandidate
8	17829837	17887455	PCM1	8p	HumanCandidate
8	18248754	18258723	NAT2	8p	HumanCandidate
8	20002366	20040717	SLC18A1	8p	HumanCandidate
8	21900427	21906317	FGF17	8p	HumanCandidate
8	22102474	22102556	MIR320A	8p	HumanCandidate
8	22298595	22398635	PPP3CC	8p	HumanCandidate
8	22545173	22550090	EGR3	8p	HumanCandidate
8	24771273	24776605	NEF3	Striatum_PSD	ModelOrganism
8	24808470	24814131	NEFL	Striatum_PSD	ModelOrganism
8	26371790	26515321	DPYSL2	8p;Striatum_PSD	ModelOrganism;HumanCandidate
8	26605666	26722922	ADRA1A	8p	HumanCandidate
8	27317278	27336813	CHRNA2	8p	HumanCandidate
8	28351772	28421959	FZD3	8p	HumanCandidate
8	31497267	32622558	NRG1	8p	HumanCandidate
8	41510744	41754280	ANK1	Striatum_PSD	ModelOrganism
8	53535018	53627026	RB1CC1	Autism_sfari	ASD
8	57353512	57359282	PENK1	Diff_D1R_D2R_MSNs	ModelOrganism
8	6264120	6506025	MCPH1	Autism_sfari	ASD
8	72109669	72274467	EYA1	Diff_D1R_D2R_MSNs	ModelOrganism
8	80523379	80578394	STMN2	Diff_D1R_D2R_MSNs	ModelOrganism
8	82192784	82197008	FABP5	Autism_sfari;Striatum_PSD	ModelOrganism;ASD
8	9599181	9599278	MIR597	8p	HumanCandidate
8	97505881	97624037	SDC2	Autism_sfari	ASD
8	9760897	9760982	MIR124-1	8p	HumanCandidate
8	97657498	98155721	PGCP	CanineOCD	ModelOrganism
9	1049857	1057553	DMRT2	OCD_linkage	HumanCandidate
9	116234	118417	FOXD4	OCDpubmed	HumanCandidate
9	119187506	120177317	ASTN2	Autism_sfari;Striatum_PSD	ModelOrganism;ASD
9	121038	179075	CBWD1	OCD_linkage	HumanCandidate
9	123963760	124095120	GSN	Striatum_PSD	ModelOrganism
9	130965662	131017527	DNM1	Striatum_PSD	ModelOrganism
9	131314865	131395938	SPNA2	Striatum_PSD	ModelOrganism
9	132575221	132586441	DYT1	OCDpubmed	HumanCandidate
9	133320093	133376660	ASS	Autism_sfari	ASD
9	135766734	135820020	TSC1	Striatum_PSD;Autism_sfari	ModelOrganism;ASD
9	136501484	136524467	DBH	OCDpubmed	HumanCandidate
9	140033608	140406529	GRIN1	Striatum_PSD	ModelOrganism
9	2015341	2193621	SMARCA2	OCD_linkage	HumanCandidate
9	214864	465259	DOCK8	OCD_linkage	HumanCandidate
9	2621792	2654485	VLDLR	OCD_linkage	HumanCandidate
9	2717525	2729757	KCNV2	OCD_linkage	HumanCandidate
9	3224648	3525983	RFX3	OCD_linkage	HumanCandidate
9	35681989	35690054	TPM2	Striatum_PSD;Diff_D1R_D2R_MSNs	ModelOrganism
9	3824127	4300035	GLIS3	OCD_linkage	HumanCandidate
9	4490443	4587469	SLC1A1	OCDpubmed	HumanCandidate
9	4662297	4665256	PPAPDC2	OCD_linkage	HumanCandidate
9	4679565	4706593	CDC37L1	OCD_linkage	HumanCandidate
9	470293	746104	KANK1	OCD_linkage	HumanCandidate
9	4711157	4742043	AK3	OCD_linkage	HumanCandidate
9	4792833	4861064	RCL1	OCD_linkage	HumanCandidate
9	5163864	5185618	INSL6	OCD_linkage	HumanCandidate
9	5231418	5233966	INSL4	OCD_linkage	HumanCandidate
9	5299867	5304580	RLN2	OCD_linkage	HumanCandidate
9	5334968	5339873	RLN1	OCD_linkage	HumanCandidate
9	5510544	5571281	PDCD1LG2	OCD_linkage	HumanCandidate
9	5765075	5833081	ERMP1	OCD_linkage	HumanCandidate
9	5890908	5909822	MLANA	OCD_linkage	HumanCandidate
9	6011019	6015640	RANBP6	OCD_linkage	HumanCandidate
9	6215806	6257982	IL33	OCD_linkage	HumanCandidate
9	6413150	6507049	UHRF2	OCD_linkage	HumanCandidate
9	6532465	6645692	GLDC	OCD_linkage	HumanCandidate
9	6716494	7175647	KDM4C	OCD_linkage	HumanCandidate
9	8314246	10612723	PTPRD	OCD_linkage;Striatum_PSD	ModelOrganism;HumanCandidate
9	841689	969088	DMRT1	OCD_linkage	HumanCandidate
9	87283465	87638505	NTRK2	OCDpubmed;Striatum_PSD	ModelOrganism;HumanCandidate
9	90112657	90323548	DAPK1	Autism_sfari	ASD
9	976963	991732	DMRT3	OCD_linkage	HumanCandidate
10	102756964	102767585	LZTS2	Autism_sfari	ASD
10	112836789	112840660	ADRA2A	OCDpubmed	HumanCandidate
10	16555741	16564004	C1QL3	Diff_D1R_D2R_MSNs	ModelOrganism
10	52750944	54055274	PRKG1	CanineOCD	ModelOrganism
10	61788159	62493155	ANK3	Striatum_PSD	ModelOrganism
10	64571759	64578927	EGR2	Autism_sfari	ASD
10	64926989	65225722	JMJD1C	Autism_sfari	ASD
10	65281122	65381971	REEP3	Autism_sfari	ASD
10	67679724	69455949	CTNNA3	Autism_sfari	ASD
10	75910964	76469059	ADK	Diff_D1R_D2R_MSNs	ModelOrganism
10	78629358	79397577	KCNMA1	Autism_sfari;Striatum_PSD	ModelOrganism;ASD
10	87359311	88126250	GRID1	Striatum_PSD	ModelOrganism
10	89623194	89728531	PTEN	Autism_sfari	ASD
10	92500577	92617671	HTR7	OCDpubmed	HumanCandidate
11	105480799	105852819	GRIA4	Striatum_PSD	ModelOrganism
11	113185250	113244016	TTC12	Diff_D1R_D2R_MSNs	ModelOrganism
11	113280317	113346413	DRD2	Diff_D1R_D2R_MSNs	ModelOrganism
11	113775588	113817282	HTR3B	OCDpubmed	HumanCandidate
11	113845796	113861032	HTR3A/5_HT3A	OCDpubmed;Autism_sfari	ASD;HumanCandidate
11	115039952	115375241	CADM1	Autism_sfari	ASD
11	117707692	117747367	FXYD6	Diff_D1R_D2R_MSNs	ModelOrganism
11	128834955	129062093	GRIT	Striatum_PSD	ModelOrganism
11	18042083	18062335	TPH1	OCDpubmed	HumanCandidate
11	20691116	21597227	NELL1	Diff_D1R_D2R_MSNs	ModelOrganism
11	2185159	2193035	TH	OCDpubmed;Autism_sfari	ASD;HumanCandidate
11	27515970	27528326	LIN7C	Striatum_PSD	ModelOrganism
11	27528398	27743605	BDNF	OCDpubmed	HumanCandidate
11	35160416	35253946	CD44	Autism_sfari	ASD
11	46354738	46402104	DGKZ	Striatum_PSD;Diff_D1R_D2R_MSNs	ModelOrganism
11	532242	535550	HRAS	Autism_sfari;Striatum_PSD	ModelOrganism;ASD
11	63137260	63177710	SLC22A9	CanineOCD	ModelOrganism
11	63228875	63258680	HRASLS5	CanineOCD	ModelOrganism
11	63273523	63284246	LGALS12	CanineOCD	ModelOrganism
11	63275458	63284246	GRIP1	CanineOCD;Striatum_PSD;Autism_sfari	ModelOrganism;ASD
11	63341943	63381941	PLA2G16	CanineOCD	ModelOrganism
11	637304	640703	DRD4	OCDpubmed;Autism_sfari	ASD;HumanCandidate
11	67205517	67211263	CORO1B	Striatum_PSD	ModelOrganism
11	70313961	70935842	SHANK2	Striatum_PSD	ModelOrganism
11	71145458	71159477	DHCR7	Autism_sfari	ASD
11	77774906	77779396	THRSP	Diff_D1R_D2R_MSNs	ModelOrganism
11	83166055	85338314	DLGH2	Striatum_PSD	ModelOrganism
11	925840	1012239	AP2A2	Striatum_PSD	ModelOrganism
12	109038888	109125295	CORO1C	Striatum_PSD	ModelOrganism
12	110872706	110888158	ARPC3	Striatum_PSD	ModelOrganism
12	120123597	120315092	CIT	Striatum_PSD	ModelOrganism
12	120427647	120532299	CCDC64	Autism_sfari	ASD
12	13714409	14133022	GRIN2B	OCDpubmed;Striatum_PSD	ModelOrganism;HumanCandidate
12	2080228	2807115	CACNA1C	Striatum_PSD;Autism_sfari	ModelOrganism;ASD
12	47158543	47219780	SLC38A4	Diff_D1R_D2R_MSNs	ModelOrganism
12	53585107	53601000	ITGB7	Autism_sfari	ASD
12	63540215	63546590	AVPR1A	Autism_sfari	ASD
12	72332625	72426221	TPH2	OCDpubmed;Autism_sfari	ASD;HumanCandidate
12	9585012	31257725	DDX11	Autism_sfari	ASD
13	107142097	107187337	EFNB2	Striatum_PSD	ModelOrganism
13	109248499	109860355	MYO16	Autism_sfari	ASD
13	28874482	29069265	FLT1	Autism_sfari	ASD
13	31287614	31338556	ALOX5AP	Autism_sfari	ASD
13	35516455	36246872	NBEA	Autism_sfari;Striatum_PSD	ModelOrganism;ASD
13	42614171	42803888	DGKH	Striatum_PSD	ModelOrganism
13	42846288	42897402	AKAP11	Striatum_PSD	ModelOrganism
13	47407512	47471050	HTR2A	OCDpubmed;Autism_sfari	ASD;HumanCandidate
13	66876966	67804468	PCDH9	Autism_sfari	ASD
13	84451343	84456528	SLITRK1/GTS	OCDpubmed	HumanCandidate
14	31363004	31495607	STRN3	Striatum_PSD	ModelOrganism
14	39866877	39901704	FBXO33	Autism_sfari	ASD
14	42076763	42373750	LRFN5	Autism_sfari	ASD
14	47308829	48143988	MDGA2	Autism_sfari	ASD
14	52313951	52436517	GNG2	Diff_D1R_D2R_MSNs	ModelOrganism
14	64693752	64805268	ESR2	Autism_sfari	ASD
14	76837689	76968178	ESRRB	Autism_sfari	ASD
14	77228234	77249363	VASH1	Autism_sfari	ASD
14	96671134	96710666	BDKRB2	OCDpubmed	HumanCandidate
15	22833394	22873889	TUBGCP5	15q11.2	HumanCandidate
15	22892683	22993155	CYFIP1	15q11.2	HumanCandidate
15	23005348	23034410	NIPA2	15q11.2	HumanCandidate
15	23043280	23086843	NIPA1	15q11.2	HumanCandidate
15	25582396	25684128	UBE3A	Autism_sfari	ASD
15	25923861	26108349	ATP10A	Autism_sfari	ASD
15	26788694	27184686	GABRB3	Striatum_PSD;Autism_sfari	ModelOrganism;ASD
15	27112057	27194003	GABRA5	Autism_sfari	ASD
15	27216516	27778134	GABRG3	Autism_sfari	ASD
15	29131167	29410514	APBA2	Autism_sfari	ASD
15	29560358	29562017	NDNL2	Autism_sfari	ASD
15	37183232	37393500	MEIS2	OCDpubmed	HumanCandidate
15	41786121	41795745	ITPKA	Striatum_PSD	ModelOrganism
15	43809805	43823817	MTAP1A	Striatum_PSD	ModelOrganism
15	52599479	52821247	MYO5A	Striatum_PSD;Diff_D1R_D2R_MSNs	ModelOrganism
15	63334837	63364111	TPM1	Striatum_PSD	ModelOrganism
15	68871572	69020142	CORO2B	Striatum_PSD	ModelOrganism
15	75117816	75124136	CPLX3	Diff_D1R_D2R_MSNs	ModelOrganism
15	80696691	80890272	ARNT2	Autism_sfari	ASD
15	88419987	88799661	NTRK3	OCDpubmed	HumanCandidate
16	1203240	1271771	CACNA1H	Autism_sfari	ASD
16	19179637	19278553	SYT17	Autism_sfari	ASD
16	2097989	2138712	TSC2	Autism_sfari	ASD
16	2227183	2246465	CASKIN1	Striatum_PSD	ModelOrganism
16	23847299	24231930	PRKCB1	Autism_sfari	ASD
16	29690440	29709309	QPRT	16p11.2	HumanCandidate
16	29753785	29757340	C16ORF54	16p11.2	HumanCandidate
16	29817425	29822502	MAZ	16p11.2	HumanCandidate
16	29823408	29827201	PRRT2	16p11.2	HumanCandidate
16	29827527	29833814	C16ORF53	16p11.2	HumanCandidate
16	29831786	29859342	MVP	16p11.2	HumanCandidate
16	29869678	29874578	CDIPT	16p11.2;Striatum_PSD	ModelOrganism;HumanCandidate
16	29882481	29910580	SEZ6L2	Autism_sfari	ASD
16	29912146	29930953	ASPHD1	16p11.2	HumanCandidate
16	29916332	29937545	KCTD13	16p11.2	HumanCandidate
16	29985221	29999719	TAOK2	16p11.2	HumanCandidate
16	30004316	30007387	HIRIP3	16p11.2	HumanCandidate
16	30016836	30022401	DOC2A	16p11.2;Diff_D1R_D2R_MSNs	ModelOrganism;HumanCandidate
16	30035748	30040857	FAM57B	16p11.2	HumanCandidate
16	30064471	30081734	ALDOA	16p11.2;Striatum_PSD	ModelOrganism;HumanCandidate
16	30097116	30103205	TBX6	16p11.2	HumanCandidate
16	30103635	30107521	YPEL3	16p11.2	HumanCandidate
16	49312210	49315715	CBLN1	Diff_D1R_D2R_MSNs;Striatum_PSD	ModelOrganism
16	55690021	55737698	SLC6A2	OCDpubmed	HumanCandidate
16	82660577	83830197	CDH13	Striatum_PSD	ModelOrganism
16	8768443	8878431	ABAT	Autism_sfari	ASD
16	89334034	89556969	ANKRD11	Autism_sfari	ASD
17	17584786	17714763	RAI1	Autism_sfari	ASD
17	26083792	26220409	NOS2A	Autism_sfari	ASD
17	27900486	27916610	GIT1	Striatum_PSD	ModelOrganism
17	28523379	28562954	SLC6A4/OCD1	OCDpubmed;Autism_sfari	ASD;HumanCandidate
17	29421994	29708905	NF1	Autism_sfari;Striatum_PSD	ModelOrganism;ASD
17	37219555	37307902	PLXDC1	Diff_D1R_D2R_MSNs	ModelOrganism
17	40118758	40129754	CNP1	Striatum_PSD	ModelOrganism
17	44668037	44834833	NSF	Striatum_PSD	ModelOrganism
17	45331207	45421658	ITGB3	Autism_sfari	ASD
17	46606806	46608272	HOXB1	Autism_sfari	ASD
17	46689708	46692301	HOXB8	OCDpubmed	HumanCandidate
17	48211101	48227877	PPP1R9B	Striatum_PSD	ModelOrganism
17	48638448	48704542	CACNA1G	Autism_sfari	ASD
17	55162552	55198709	AKAP1	Striatum_PSD	ModelOrganism
17	56378595	56406152	BZRAP1	Autism_sfari	ASD
17	56597615	56618179	SEPT4	Striatum_PSD	ModelOrganism
17	7093211	7123369	DLGH4	Striatum_PSD;Autism_sfari	ModelOrganism;ASD
17	71161159	71168060	SSTR2	Diff_D1R_D2R_MSNs	ModelOrganism
17	7311501	7323179	NLGN2	Striatum_PSD	ModelOrganism
17	7608519	7614691	EFNB3	Striatum_PSD	ModelOrganism
17	79008946	79091232	BAIAP2	Striatum_PSD;Autism_sfari	ModelOrganism;ASD
17	8043788	8055753	PER1	Autism_sfari	ASD
18	25530929	25616539	CDH2	CanineOCD;Striatum_PSD	ModelOrganism
18	26000000	28000000	CHR18_27MB	CanineOCD	ModelOrganism
18	3498836	4455266	DLGAP1	OCDpubmed;Striatum_PSD	ModelOrganism;HumanCandidate
18	47793255	47808144	MBD1	Autism_sfari	ASD
18	52889561	53257045	TCF4	8p	HumanCandidate
18	7567313	8406858	PTPRM	Diff_D1R_D2R_MSNs	ModelOrganism
19	1576677	1592710	MBD3	Autism_sfari	ASD
19	17712137	17799401	UNC13A	Striatum_PSD	ModelOrganism
19	19040009	19052041	HOMER3	Striatum_PSD	ModelOrganism
19	2100993	2151556	AP3D1	Striatum_PSD	ModelOrganism
19	35629731	35645205	FXYD7	Diff_D1R_D2R_MSNs	ModelOrganism
19	42502472	42569957	GRIK5	Striatum_PSD	ModelOrganism
19	45409038	45412649	APOE	OCDpubmed	HumanCandidate
19	46272975	46285815	DMPK	Autism_sfari	ASD
19	463346	474983	ODF3L2	Autism_sfari	ASD
19	47222769	47250251	STRN4	Striatum_PSD	ModelOrganism
19	49617617	49621716	LIN7B	Striatum_PSD	ModelOrganism
19	50270179	50310367	AP2A1	Striatum_PSD	ModelOrganism
19	51165083	51223040	SHANK1	Striatum_PSD;Autism_sfari	ModelOrganism;ASD
19	54385466	54410901	PRKCC	Diff_D1R_D2R_MSNs;Striatum_PSD	ModelOrganism
19	8130287	8212381	FBN3	8p	HumanCandidate
20	1959402	1974703	PDYN	Diff_D1R_D2R_MSNs	ModelOrganism
20	23016056	23017314	SSTR4	Diff_D1R_D2R_MSNs	ModelOrganism
20	3052265	3053162	OXT	OCDpubmed	HumanCandidate
20	3063202	3065370	AVP	OCDpubmed	HumanCandidate
20	43248163	43280376	ADA	Autism_sfari	ASD
20	43514343	43537160	YWHAB	Striatum_PSD	ModelOrganism
20	44802375	44937137	CDH22	Autism_sfari	ASD
20	61472467	61493115	TCFL5	Diff_D1R_D2R_MSNs	ModelOrganism
20	61904164	61921141	ARFGAP1	Striatum_PSD	ModelOrganism
21	34398238	34401500	OLIG2	OCDpubmed	HumanCandidate
21	44473300	44496472	CBS	Autism_sfari	ASD
22	18893540	18899600	DGCR6	22q11.2	HumanCandidate
22	18900294	18923840	PRODH	22q11.2	HumanCandidate
22	19117792	19132190	DGCR14	22q11.2	HumanCandidate
22	19118320	19120136	TSSK2	22q11.2	HumanCandidate
22	19136504	19137796	GSC2	22q11.2	HumanCandidate
22	19163094	19166301	SLC25A1	22q11.2;Striatum_PSD	ModelOrganism;HumanCandidate
22	19166988	19279239	CLTCL1	22q11.2	HumanCandidate
22	19318223	19419219	HIRA	22q11.2	HumanCandidate
22	19420035	19423594	MRPL40	22q11.2	HumanCandidate
22	19437463	19466738	UFD1L	22q11.2	HumanCandidate
22	19467413	19508134	CDC45L	22q11.2	HumanCandidate
22	19510546	19512860	CLDN5	22q11.2	HumanCandidate
22	19701986	19712297	SEPT5	22q11.2	HumanCandidate
22	19708290	19712297	GP1BB	22q11.2	HumanCandidate
22	19744225	19771110	TBX1	22q11.2	HumanCandidate
22	19775933	19842462	GNB1L	22q11.2	HumanCandidate
22	19833661	19842462	C22ORF29	22q11.2	HumanCandidate
22	19863039	19929359	TXNRD2	22q11.2	HumanCandidate
22	19929262	19957496	COMT	OCDpubmed	HumanCandidate
22	19957420	19978335	ARVCF	22q11.2	HumanCandidate
22	20004536	20053447	C22ORF25	22q11.2	HumanCandidate
22	20020661	20020742	MIR185	22q11.2	HumanCandidate
22	20067833	20099398	DGCR8	22q11.2	HumanCandidate
22	20099397	20104768	TRMT2A	22q11.2	HumanCandidate
22	20105023	20113711	RANBP1	22q11.2	HumanCandidate
22	20119364	20133958	ZDHHC8	22q11.2	HumanCandidate
22	20228939	20255816	RTN4R	22q11.2	HumanCandidate
22	20301801	20307608	DGCR6L	22q11.2	HumanCandidate
22	24813708	24838324	ADORA2A	Diff_D1R_D2R_MSNs;Autism_sfari	ModelOrganism;ASD
22	24890076	24932591	UPB1	Diff_D1R_D2R_MSNs	ModelOrganism
22	36960103	37098903	CACNG2	Striatum_PSD	ModelOrganism
22	37621311	37640305	RAC2	Striatum_PSD	ModelOrganism
22	40742503	40762573	ADSL	Autism_sfari	ASD
22	42372930	42394223	SEPT3	Striatum_PSD	ModelOrganism
22	51113069	51171641	SHANK3	Striatum_PSD;Autism_sfari	ModelOrganism;ASD
X	110537007	110655406	DCX	Autism_sfari	ASD
X	113818550	114144624	HTR2C	OCDpubmed	HumanCandidate
X	115301957	115306223	AGTR2	Autism_sfari	ASD
X	119243024	119249847	RHOXF1	Autism_sfari	ASD
X	122318095	122624760	GRIA3	Striatum_PSD	ModelOrganism
X	146993508	147032639	FMR1	Autism_sfari	ASD
X	152953751	152962048	SLC6A8	Autism_sfari	ASD
X	153287263	153363188	MECP2	Autism_sfari	ASD
X	153626570	153632038	RPL10	Autism_sfari;Striatum_PSD	ModelOrganism;ASD
X	154487526	154493852	RAB39B	Autism_sfari	ASD
X	16141423	16171640	GRPR	Autism_sfari	ASD
X	18443724	18671747	CDKL5	Autism_sfari;Striatum_PSD	ModelOrganism;ASD
X	23352984	23414917	PTCHD1	Autism_sfari	ASD
X	25021814	25034065	ARX	Autism_sfari;Diff_D1R_D2R_MSNs	ModelOrganism;ASD
X	28605680	29974017	IL1RAPL1	Autism_sfari;Striatum_PSD	ModelOrganism;ASD
X	31137344	33357726	DMD	Autism_sfari	ASD
X	43515408	43606067	MAOA	OCDpubmed;Striatum_PSD;Autism_sfari	ModelOrganism;ASD;HumanCandidate
X	49061523	49089833	CACNA1F	OCDpubmed;Autism_sfari	ASD;HumanCandidate
X	50111896	50213737	DGKK	Striatum_PSD	ModelOrganism
X	5808083	6146706	NLGN4X	Autism_sfari	ASD
X	66763873	66944119	AR	OCDpubmed	HumanCandidate
X	69664723	69725337	DLGH3	Striatum_PSD	ModelOrganism
X	70338405	70362303	MED12	Autism_sfari	ASD
X	70364710	70391049	NLGN3	Striatum_PSD;Autism_sfari	ModelOrganism;ASD
Y	16634487	16955848	NLGN4Y	Autism_sfari	ASD
Y	1664276	1711973	ASMT	Autism_sfari	ASD

## Sheet: b.discoveryAF
CHR	BP	REF	ALT	OCD_AF (geno)	Ctrl_AF (geno)	OCD_AF (seq)	Ctrl_AF (seq)
2	50724642	A	G	0.0008913	0	0.000850324	2.60073e-06
3	185270290	C	G	0.0008818	0	8.45156e-06	0.000931767
10	65344400	G	T	0	0.001821	3.46286e-05	0.000934361
2	50149214	A	G	0	0.0009091	5.97565e-05	0.000954508
7	117450810	C	T	0.0008897	0	0.000994728	4.04589e-05
7	117356013	A	G	0.0008834	0.0009107	0.000348127	0.00092472
2	50463984	G	A	0.0009042	0.0009074	0.000869164	0.000599595
2	50733745	G	C	0.00611	0.0009174	0.00172869	1.54497e-05
7	117400548	T	C	0	0.001821	1.33984e-05	0.0018227
2	50699479	G	A	0.0008818	0.001818	0.000891326	0.00134843
2	50723068	G	A	0.001799	0.0009074	0.00344394	6.56459e-05
7	117424618	G	A	0.00265	0.002722	0.000229518	0.00414118
13	47409048	G	A	0.002778	0.002752	0.00358304	0.00123287
7	117417559	A	G	0.002747	0.001821	0.00364527	0.00162631
10	65358911	C	A	0.00708	0.002727	0.00580936	0.00110724
10	65332906	T	C	0.006306	0.002727	0.00636706	0.00204213
2	50847195	G	A	0.006295	0.005445	0.00770192	0.00362506
2	50765412	G	T	0.007273	0.004537	0.00894677	0.00282258
2	50850686	G	A	0.008007	0.002737	0.0107428	0.00132826
7	117468996	A	T	0.008108	0.01095	0.00571699	0.00946708
2	50280604	T	C	0.01148	0.008182	0.00884162	0.00703505
7	117450802	T	G	0.009769	0.007273	0.00949559	0.00776548
10	65381934	T	G	0.0151	0.01002	0.00917179	0.00815633
7	117400406	G	T	0.01855	0.02004	0.0186365	0.0159575
7	117449206	C	A	0.0177	0.02178	0.0202557	0.0180938
3	185225638	A	T	0.0267	0.01937	0.024627	0.0146825
13	47466622	G	A	0.03826	0.02555	0.0385839	0.022473
10	65297369	T	G	0.03363	0.04554	0.0337534	0.0311289
10	65307923	A	G	0.04961	0.03839	0.0518356	0.0304578
3	185236964	G	A	0.04682	0.04537	0.0521078	0.046962
3	185226492	C	T	0.279	0.2582	0.271725	0.234996
3	185232169	G	A	0.4628	0.4463	0.456914	0.430504
3	185226396	A	G	0.4495	0.4402	0.46704	0.433054
3	185229464	T	C	0.4601	0.4442	0.468353	0.438679
7	117468056	C	T	0.5701	0.5183	0.569068	0.506256
7	117456904	C	T	0.6356	0.6025	0.649841	0.593751
13	47470824	C	T	0.9415	0.9334	0.939109	0.923725
7	117400470	G	A	NA	NA	0.00275455	0.0040031
7	117400526	G	A	NA	NA	5.7e-06	0.000926958
7	117450792	A	C	NA	NA	0.606695	0.608899
7	117512438	G	C	NA	NA	0.125227	0.107912
2	50724745	G	T	NA	NA	0.00173593	0.000916401
2	50765589	T	C	NA	NA	0.00160868	9.11e-06
2	50149133	C	T	NA	NA	0.00186419	0.00300802
13	47469968	G	T	NA	NA	0.0190013	0.0168274
10	65332858	C	T	NA	NA	0.021736	0.0156388
