# Supplementary material for: Integrating evolutionary and regulatory information with a multispecies approach implicates genes and pathways in obsessive-compulsive disorder
Source: Nat Commun. 2017 Oct 17;8:774. doi: 10.1038/s41467-017-00831-x (PMC5645406; doi:10.1038/s41467-017-00831-x)
Supplement: Supplementary file 5 — Supplementary Data 2 [file 41467_2017_831_MOESM5_ESM.xlsx]

## Sheet: 989GOterms
GOID	Description	EnrichmentP	BurdenP	#TotalGenes	#TargetedGenes	TargetedGenes
GO:0010942	positive_regulation_of_cell_death	0.00157742	0.00029997	435	30	CCK, CADM1, PTGS2, ADORA2A, GRIK2, NELL1, PPP3R1, PTEN, GPX1, AGTR2, CD44, APOE, RAC1, PPP3CC, BCL6, APC, KNG1, KCNMA1, ARHGEF2, GRIN1, NF1, YWHAB, LGALS12, MBD4, ADIPOQ, DAPK1, ADRB2, TNFSF10, SST, PRODH
GO:0043065	positive_regulation_of_apoptosis	0.0026898	0.00049995	430	29	CCK, CADM1, PTGS2, ADORA2A, NELL1, PPP3R1, PTEN, GPX1, AGTR2, CD44, APOE, RAC1, PPP3CC, BCL6, APC, KNG1, KCNMA1, ARHGEF2, GRIN1, NF1, YWHAB, LGALS12, MBD4, ADIPOQ, DAPK1, ADRB2, TNFSF10, SST, PRODH
GO:0043068	positive_regulation_of_programmed_cell_death	0.00148833	0.00049995	433	30	CCK, CADM1, PTGS2, ADORA2A, GRIK2, NELL1, PPP3R1, PTEN, GPX1, AGTR2, CD44, APOE, RAC1, PPP3CC, BCL6, APC, KNG1, KCNMA1, ARHGEF2, GRIN1, NF1, YWHAB, LGALS12, MBD4, ADIPOQ, DAPK1, ADRB2, TNFSF10, SST, PRODH
GO:0031334	positive_regulation_of_protein_complex_assembly	3.21e-05	0.00069993	35	9	WNT2, ACTR3, CTTNBP2, CCK, ARPC2, GSK3B, MAP1B, RAC1, APC
GO:0060249	anatomical_structure_homeostasis	0.042515	0.00129987	106	9	ALDOA, ADRB2, RAC2, DMD, ANKRD11, RAC1, ADD1, CTNNB1, APC
GO:0032273	positive_regulation_of_protein_polymerization	0.00024	0.00369963	25	7	WNT2, ACTR3, CTTNBP2, ARPC2, MAP1B, RAC1, APC
GO:0070830	tight_junction_assembly	0.0725573	0.00509949	2	2	STRN, APC
GO:0019900	kinase_binding	0.0344476	0.00519948	179	13	NELL1, NBEA, CDH2, FER, CTNNB1, WNT2, CTTNBP2, GSK3B, AVPR1A, AKAP1, MAP3K13, APC, DLG1
GO:0016023	cytoplasmic_membrane-bounded_vesicle	9.39e-05	0.00529947	550	40	SEPT5, CADM1, DRD3, GRIP1, F13A1, OXT, TH, BCAN, CNP, ITGB3, WNT2, CTTNBP2, ECE2, BDNF, GRIN2B, GP1BB, RAC1, DLG4, HRG, EHD3, MLANA, AP2M1, STX1A, AVP, TAOK2, GRIN1, YWHAB, GRIA3, GRIA4, CACNG2, DBH, PCLO, AP2A2, DOC2A, GRIA2, AP2A1, GRIA1, SYT17, CLTCL1, MAP6D1
GO:0031410	cytoplasmic_vesicle	0.000148	0.00579942	642	44	SEPT5, CADM1, DRD3, GRIP1, OXT, F13A1, TH, BCAN, CNP, ITGB3, WNT2, CTTNBP2, BDNF, ECE2, GRIN2B, GP1BB, RAC1, DLG4, HRG, EHD3, PRSS12, MLANA, AP2M1, STX1A, AVP, TAOK2, ZDHHC8, GRIN1, YWHAB, GRIA3, GRIA4, CACNG2, DBH, PCLO, AP2A2, DOC2A, GRIA2, CADPS2, AP2A1, GRIA1, SLC18A1, SYT17, CLTCL1, MAP6D1
GO:0031988	membrane-bounded_vesicle	8.74e-05	0.00589941	568	41	SEPT5, ALDOA, CADM1, DRD3, GRIP1, F13A1, OXT, TH, BCAN, CNP, ITGB3, WNT2, CTTNBP2, ECE2, BDNF, GRIN2B, GP1BB, RAC1, DLG4, HRG, EHD3, MLANA, AP2M1, STX1A, AVP, TAOK2, GRIN1, YWHAB, GRIA3, GRIA4, CACNG2, DBH, PCLO, AP2A2, DOC2A, GRIA2, AP2A1, GRIA1, SYT17, CLTCL1, MAP6D1
GO:0006897	endocytosis	0.00334601	0.00649935	220	18	HRAS, DRD3, ADORA2A, AHSG, CORO1C, ADRB2, AP2A2, GRIA2, AP2A1, GRIA1, APOE, RAC1, TSC2, DLG4, GRK4, CLTCL1, DNM1, VLDLR
GO:0010324	membrane_invagination	0.00334601	0.00659934	220	18	HRAS, DRD3, ADORA2A, AHSG, CORO1C, ADRB2, AP2A2, GRIA2, AP2A1, GRIA1, APOE, RAC1, TSC2, DLG4, GRK4, CLTCL1, DNM1, VLDLR
GO:0032880	regulation_of_protein_localization	0.0700627	0.00659934	138	10	CADM1, DRD3, ADORA2A, DRD2, GSK3B, NF1, DRD4, YWHAB, CDH2, APC
GO:0019901	protein_kinase_binding	0.0959181	0.00839916	147	10	NELL1, GSK3B, AVPR1A, NBEA, FER, CDH2, AKAP1, MAP3K13, APC, DLG1
GO:0007623	circadian_rhythm	0.000249	0.009999	46	9	KCNMA1, NPAS2, DRD1, EGR3, DRD3, DRD2, HTR7, PER1, ADA
GO:0006970	response_to_osmotic_stress	0.00596071	0.0111989	32	6	KCNMA1, AVP, OXT, RAC1, BDKRB2, SST
GO:0021826	substrate-independent_telencephalic_tangential_migration	0.000475	0.0131987	5	4	ARX, DRD1, DRD2, RAC1
GO:0044433	cytoplasmic_vesicle_part	2.31e-05	0.0136986	187	21	STX1A, F13A1, TH, BCAN, GRIA3, CACNG2, ITGB3, GRIA4, DBH, WNT2, CTTNBP2, ECE2, AP2A2, GRIA2, AP2A1, GP1BB, GRIA1, DLG4, HRG, CLTCL1, AP2M1
GO:0048871	multicellular_organismal_homeostasis	0.0011323	0.0136986	85	11	GPX1, ADRB2, DRD1, RAC2, DRD2, ANKRD11, RAC1, DBH, ADD1, CTNNB1, HTR2A
GO:0007622	rhythmic_behavior	0.00021	0.0143986	16	6	KCNMA1, NPAS2, DRD1, EGR2, DRD3, ADA
GO:0009968	negative_regulation_of_signal_transduction	0.00351174	0.0143986	221	18	DRD3, DRD2, STRN3, NF1, PTEN, ADIPOQ, ADA, AHSG, ATXN1, AGTR2, ADRB2, TSC1, TSC2, DGKZ, GRK4, BCL6, CHRD, APC
GO:0046716	muscle_maintenance	0.0925611	0.0146985	14	3	ALDOA, DMD, APC
GO:0021843	substrate-independent_telencephalic_tangential_interneuron_migration	0.000475	0.0151985	5	4	ARX, DRD1, DRD2, RAC1
GO:0048512	circadian_behavior	0.00137322	0.0153985	14	5	KCNMA1, NPAS2, DRD1, DRD3, ADA
GO:0012506	vesicle_membrane	4.91e-05	0.0165983	151	18	STX1A, TH, BCAN, GRIA3, CACNG2, ITGB3, GRIA4, WNT2, CTTNBP2, ECE2, AP2A2, GRIA2, AP2A1, GP1BB, GRIA1, DLG4, CLTCL1, AP2M1
GO:0030659	cytoplasmic_vesicle_membrane	1.67e-05	0.0167983	139	18	STX1A, TH, BCAN, GRIA3, CACNG2, ITGB3, GRIA4, WNT2, CTTNBP2, ECE2, AP2A2, GRIA2, AP2A1, GP1BB, GRIA1, DLG4, CLTCL1, AP2M1
GO:0019216	regulation_of_lipid_metabolic_process	0.0555816	0.0170983	112	9	KCNMA1, AVP, DRD3, APOE, DHCR7, RAC1, AVPR1A, GHSR, ADIPOQ
GO:0030838	positive_regulation_of_actin_filament_polymerization	0.0704353	0.0173983	12	3	ACTR3, ARPC2, RAC1
GO:0010648	negative_regulation_of_cell_communication	5.37e-06	0.0174983	248	26	DRD1, DRD3, PTGS2, GRIK2, DRD2, GRIK3, PTEN, ADA, AHSG, HTR1B, AGTR2, BCL6, APC, AVP, STRN3, NF1, ADIPOQ, ATXN1, ADRB2, TSC1, TSC2, AVPR1A, DGKZ, GRK4, CHRD, HTR2A
GO:0019905	syntaxin_binding	0.0265226	0.0178982	31	5	WNT2, SEPT5, CTTNBP2, CPLX3, NSF
GO:0006898	receptor-mediated_endocytosis	0.00319287	0.0179982	53	8	ADRB2, GRIA2, DRD3, APOE, GRIA1, GRK4, CLTCL1, DNM1
GO:0010741	negative_regulation_of_protein_kinase_cascade	0.00187424	0.0184982	36	7	DRD3, DRD2, NF1, TSC2, ADIPOQ, PTEN, APC
GO:0010638	positive_regulation_of_organelle_organization	0.000229	0.0185981	83	12	WNT2, ACTR3, CTTNBP2, DRD3, ARPC2, MAP1B, RAC1, TAC1, RANBP1, TPM1, SYNPO, APC
GO:0051495	positive_regulation_of_cytoskeleton_organization	3.24e-05	0.0185981	45	10	WNT2, ACTR3, CTTNBP2, ARPC2, MAP1B, RAC1, TAC1, TPM1, SYNPO, APC
GO:0007588	excretion	0.0625245	0.0212979	58	6	KCNMA1, KNG1, AVP, ADORA2A, DRD2, CACNA1C
GO:0021831	embryonic_olfactory_bulb_interneuron_precursor_migration	0.0725573	0.0215978	2	2	ARX, RAC1
GO:0019228	regulation_of_action_potential_in_neuron	0.000145	0.0218978	54	10	KCNMA1, SCN1A, DRD1, EGR2, TSC1, GRIK2, NF1, CLDN1, OLIG2, EIF2B5
GO:0048511	rhythmic_process	0.000901	0.0225977	128	14	KCNMA1, ERMP1, EGR3, DRD1, EGR2, DRD3, DRD2, OXTR, ADA, NPAS2, GRIN2B, HTR7, PER1, EIF2B5
GO:0031982	vesicle	4.69e-05	0.0230977	670	47	SEPT5, ALDOA, CADM1, DRD3, GRIP1, OXT, F13A1, TH, BCAN, CNP, ITGB3, WNT2, CTTNBP2, BDNF, ECE2, GRIN2B, GP1BB, RAC1, DLG4, HRG, EHD3, PRSS12, MLANA, AP2M1, STX1A, AVP, PLD1, TAOK2, ZDHHC8, GRIN1, YWHAB, GRIA3, GRIA4, CACNG2, DBH, PCLO, AP2A2, DOC2A, GRIA2, CADPS2, GRIA1, AP2A1, PLN, SLC18A1, SYT17, CLTCL1, MAP6D1
GO:0003014	renal_system_process	0.000466	0.0235976	28	7	KCNMA1, KNG1, AVP, AGTR2, ADORA2A, DRD2, CACNA1C
GO:0006972	hyperosmotic_response	0.0108823	0.0236976	13	4	AVP, OXT, RAC1, SST
GO:0022028	tangential_migration_from_the_subventricular_zone_to_the_olfactory_bulb	0.0725573	0.0236976	2	2	ARX, RAC1
GO:0005829	cytosol	0.0150209	0.0238976	1330	66	FHIT, GRIP1, SLC6A4, NBEA, PTEN, CTNNB1, WNT2, PRKAR2B, CTTNBP2, GPX1, GSN, RPL39L, PSMD2, RPL10, RAPGEF4, NOS2, NSF, DLG1, PIK3CG, ARHGEF2, UFD1L, PRKCG, PCM1, PRKCB, EIF4G1, CAMK4, ADK, EIF4A2, ADSL, TPH1, MAP3K13, ADD1, CPLX3, UBE3A, TH, PPP3R1, COMT, ADA, TUBGCP5, RAC1, PPP3CC, NEFL, APC, AP2M1, ITK, MAP1A, UPB1, ASMT, NAT2, MAP1B, YWHAB, CAMK2N2, AP2A2, EIF4E, TSC1, AP2A1, GSK3B, NTRK2, TSC2…
GO:0021772	olfactory_bulb_development	0.0329265	0.0241976	8	3	ARX, DLX2, RAC1
GO:0042592	homeostatic_process	8.63e-07	0.0242976	751	56	SLC9A9, CYP11B1, GRIK2, GRIK3, CTNNB1, DMPK, GPX1, GRIN2B, APOE, ANKRD11, GRID2, OLIG2, EIF2B5, KCNMA1, KNG1, AVP, EGR2, CACNG2, PRKCB, ADRB2, CLDN1, TXNRD2, ADD1, ALDOA, DRD1, SCN1A, CCK, DRD3, ADORA2A, DRD2, OXT, DRD4, GPR6, TAC1, OXTR, SFXN1, BDKRB2, RAC2, DMD, RAC1, BCL6, APC, NF1, GRIN1, NLGN3, DBH, ADIPOQ, ATXN1, TSC1, PLN, AVPR1A, CACNA1G, CACNA1E, CACNA1F, CACNA1C, HTR2A
GO:0021988	olfactory_lobe_development	0.0413145	0.0259974	9	3	ARX, DLX2, RAC1
GO:0000149	SNARE_binding	0.0111997	0.0261974	37	6	WNT2, SEPT5, CTTNBP2, CPLX3, STX1A, NSF
GO:0030665	clathrin_coated_vesicle_membrane	0.047277	0.0266973	53	6	STX1A, AP2A2, GRIA2, AP2A1, BCAN, CLTCL1
GO:0070160	occluding_junction	0.0190564	0.0267973	73	8	ARHGEF2, CLDN5, LIN7B, CLDN1, STRN, LIN7C, SYNPO, APC
GO:0050998	nitric-oxide_synthase_binding	0.0414925	0.0274973	9	3	WNT2, CTTNBP2, DMD
GO:0001508	regulation_of_action_potential	3.58e-05	0.0278972	68	12	KCNMA1, SCN1A, DRD1, EGR2, GRIN2B, TSC1, GRIK2, NF1, CLDN1, TAC1, OLIG2, EIF2B5
GO:0042311	vasodilation	2.86e-06	0.0279972	26	9	WNT2, KCNMA1, KNG1, CTTNBP2, GPX1, ADRB2, AGTR2, ADORA2A, APOE
GO:0005923	tight_junction	0.0190564	0.0294971	73	8	ARHGEF2, CLDN5, LIN7B, CLDN1, STRN, LIN7C, SYNPO, APC
GO:0048839	inner_ear_development	0.0717317	0.029697	79	7	KCNMA1, HOXA1, EYA1, BDNF, DLX6, TBX1, FZD3
GO:0030135	coated_vesicle	0.00670456	0.030397	159	14	SEPT5, STX1A, CADM1, TH, GRIN1, BCAN, PCLO, AP2A2, DOC2A, GRIA2, GRIN2B, AP2A1, SYT17, CLTCL1
GO:0051345	positive_regulation_of_hydrolase_activity	0.0684233	0.0312969	179	12	DRD1, AGTR2, CCK, TSC1, DRD2, NF1, TSC2, AVPR1A, HOMER1, HTR2C, TPM1, HTR2A
GO:0001666	response_to_hypoxia	0.0268649	0.0314969	134	11	KCNMA1, FLT1, NF1, TH, ARNT2, NR4A2, ABAT, NOS2, ADIPOQ, ADA, VLDLR
GO:0006940	regulation_of_smooth_muscle_contraction	0.000421	0.0314969	38	8	KCNMA1, ADRB2, FLT1, PTGS2, OXT, OXTR, GHSR, ADA
GO:0070482	response_to_oxygen_levels	0.0154908	0.0325967	141	12	KCNMA1, FLT1, NF1, TH, ARNT2, NR4A2, ABAT, OXTR, NOS2, ADIPOQ, ADA, VLDLR
GO:0030877	beta-catenin_destruction_complex	0.00796395	0.0327967	4	3	GSK3B, CTNNB1, APC
GO:0030136	clathrin-coated_vesicle	0.00132858	0.0341966	132	14	SEPT5, STX1A, CADM1, TH, GRIN1, BCAN, PCLO, AP2A2, DOC2A, GRIA2, GRIN2B, AP2A1, SYT17, CLTCL1
GO:0034747	Axin-APC-beta-catenin-GSK3B_complex	0.00408304	0.0342966	3	3	GSK3B, CTNNB1, APC
GO:0019899	enzyme_binding	0.00104258	0.0349965	523	35	GRIK2, NELL1, STRN, NBEA, FER, BDKRB2, CDH2, AKAP11, CTNNB1, WNT2, CTTNBP2, RANBP9, ANK1, DMD, RAC1, RANBP1, LAMB1, NEFL, DLG1, APC, ARHGEF2, STRN3, STRN4, YWHAB, DOCK8, PPP1R9B, ADRB2, GSK3B, AVPR1A, ABAT, CYFIP1, CACNA1C, AKAP1, MAP3K13, CBS
GO:0001894	tissue_homeostasis	0.0828688	0.0354965	63	6	ADRB2, RAC2, ANKRD11, RAC1, ADD1, CTNNB1
GO:0045744	negative_regulation_of_G-protein_coupled_receptor_protein_signaling_pathway	0.00137322	0.0367963	14	5	ADRB2, DRD3, DRD2, GRK4, ADA
GO:0046033	AMP_metabolic_process	0.0253064	0.0394961	7	3	AK3, ADSL, NT5E
GO:0008013	beta-catenin_binding	0.098215	0.039796	30	4	DVL3, GSK3B, CDH2, APC
GO:0032844	regulation_of_homeostatic_process	0.001026	0.0408959	114	13	DRD1, AVP, CCK, DRD2, OXT, NF1, TAC1, CDH2, ADA, AHSG, CD44, CACNA1G, AVPR1A
GO:0043297	apical_junction_assembly	0.0126578	0.0411959	5	3	STRN, CTNNA1, APC
GO:0007589	body_fluid_secretion	0.00278041	0.0431957	27	6	VIP, KCNMA1, KNG1, AVP, ADORA2A, DRD2
GO:0030139	endocytic_vesicle	5.89e-05	0.0435956	59	11	AP2A2, GRIA2, DRD3, AP2A1, GRIA1, DLG4, GRIA3, CACNG2, GRIA4, EHD3, AP2M1
GO:0045667	regulation_of_osteoblast_differentiation	0.0733793	0.0448955	43	5	NELL1, OSTN, CHRD, CTNNB1, APC
GO:0016281	eukaryotic_translation_initiation_factor_4F_complex	0.0422064	0.0449955	9	3	EIF4G1, EIF4E, EIF4A2
GO:0005244	voltage-gated_ion_channel_activity	0.0590994	0.0451955	195	13	KCNMA1, SCN1A, CLCN2, SCN2A, CACNG2, KCNV2, CACNA1G, CACNA1H, CACNA1E, CACNA1F, KCTD13, CACNA1C, CACNA1D
GO:0022832	voltage-gated_channel_activity	0.0590994	0.0456954	195	13	KCNMA1, SCN1A, CLCN2, SCN2A, CACNG2, KCNV2, CACNA1G, CACNA1H, CACNA1E, CACNA1F, KCTD13, CACNA1C, CACNA1D
GO:0005885	Arp2/3_protein_complex	6.18e-05	0.0457954	7	5	ACTR3, ACTR2, ARPC3, ARPC2, ARPC4
GO:0031112	positive_regulation_of_microtubule_polymerization_or_depolymerization	0.0108823	0.0470953	13	4	WNT2, CTTNBP2, MAP1B, APC
GO:0009167	purine_ribonucleoside_monophosphate_metabolic_process	0.0358454	0.0481952	20	4	AK3, ADSL, NT5E, ADA
GO:0009126	purine_nucleoside_monophosphate_metabolic_process	0.0358454	0.0482952	20	4	AK3, ADSL, NT5E, ADA
GO:0031116	positive_regulation_of_microtubule_polymerization	0.00860413	0.049695	12	4	WNT2, CTTNBP2, MAP1B, APC
GO:0005184	neuropeptide_hormone_activity	0.00941019	0.049795	23	5	VIP, AVP, CCK, PENK, OXT
GO:0019725	cellular_homeostasis	2.94e-08	0.050095	466	44	ALDOA, DRD1, SCN1A, CCK, DRD3, ADORA2A, DRD2, GRIK2, GRIK3, OXT, DRD4, GPR6, TAC1, OXTR, BDKRB2, DMPK, GPX1, GRIN2B, APOE, DMD, GRID2, OLIG2, EIF2B5, APC, KCNMA1, KNG1, AVP, EGR2, NF1, GRIN1, NLGN3, CACNG2, ADIPOQ, PRKCB, ATXN1, TSC1, PLN, AVPR1A, CLDN1, CACNA1G, TXNRD2, CACNA1F, CACNA1C, ADD1
GO:0030666	endocytic_vesicle_membrane	2.19e-05	0.0514949	33	9	AP2A2, GRIA2, AP2A1, GRIA1, DLG4, GRIA3, CACNG2, GRIA4, AP2M1
GO:0031113	regulation_of_microtubule_polymerization	0.0108823	0.0527947	13	4	WNT2, CTTNBP2, MAP1B, APC
GO:0050878	regulation_of_body_fluid_levels	0.036344	0.0533947	141	11	VIP, KCNMA1, KNG1, AVP, ADORA2A, GP1BB, DRD2, OXT, F13A1, ITGB3, DTNBP1
GO:0043296	apical_junction_complex	0.0318788	0.0548945	99	9	ARHGEF2, CLDN5, LIN7B, CLDN1, STRN, LIN7C, CTNNB1, SYNPO, APC
GO:0003779	actin_binding	4.9e-08	0.0554945	326	35	MYO5A, ALDOA, ARPC4, FER, TPM2, CAPZB, TPM1, TPM3, CORO2B, ACTR3, ACTR2, MACF1, ARPC3, ARPC2, GSN, DMD, SYNPO, KCNMA1, PHACTR1, MAP1A, MAP1B, CORO1C, ARPC1A, PPP1R9B, CORO1B, PPP1R9A, SYNE1, MYO16, CYFIP1, SPTBN1, DBN1, ADD2, SNTG2, ADD1, SPTAN1
GO:0016327	apicolateral_plasma_membrane	0.037125	0.0563944	102	9	ARHGEF2, CLDN5, LIN7B, CLDN1, STRN, LIN7C, CTNNB1, SYNPO, APC
GO:0046578	regulation_of_Ras_protein_signal_transduction	0.0482619	0.0565943	210	14	GIT1, ARFGAP1, HRAS, ARHGEF2, NF1, CDH2, ARHGEF10, MCF2L2, TSC1, RAC1, DGKZ, BCL6, TBC1D7, AGAP1
GO:0006937	regulation_of_muscle_contraction	1.16e-05	0.059694	72	13	KCNMA1, FLT1, PTGS2, OXT, OXTR, TPM1, ADA, TPM3, DMPK, SSTR2, ADRB2, CACNA1G, GHSR
GO:0007628	adult_walking_behavior	0.000111	0.060194	22	7	KCNMA1, EPHA4, SCN1A, DRD1, EFNB3, DRD2, CACNA1C
GO:0042755	eating_behavior	0.00130891	0.0610939	23	6	DRD1, CCK, ADORA2A, OXT, TH, OXTR
GO:0051130	positive_regulation_of_cellular_component_organization	1.22e-05	0.0613939	181	21	CCK, DRD3, OXT, MAP1B, OXTR, TAC1, TPM1, AHSG, WNT2, NTRK3, ACTR3, CTTNBP2, TSC1, ROBO1, ARPC2, GSK3B, RAC1, RANBP1, NEFL, SYNPO, APC
GO:0001656	metanephros_development	0.0784751	0.0618938	44	5	EYA1, BDNF, CD44, NF1, PBX1
GO:0016328	lateral_plasma_membrane	0.0944289	0.0638936	14	3	CLDN1, CTNNB1, APC
GO:0009898	internal_side_of_plasma_membrane	0.000802	0.0643936	316	25	HRAS, TH, DMD, RAC1, DLG4, AP3D1, GNG2, EHD3, AP2M1, PLD1, GNB1L, RAB39B, STMN2, MAOA, CTNNA1, CTNNA2, SYNE1, AP2A2, CADPS2, AP2A1, SPTBN1, CLTCL1, ADD2, ADD1, SNTG2
GO:0050880	regulation_of_blood_vessel_size	2.03e-05	0.0643936	53	11	WNT2, KCNMA1, KNG1, CTTNBP2, GPX1, ADRB2, AVP, AGTR2, ADORA2A, APOE, CACNA1G
GO:0035150	regulation_of_tube_size	2.03e-05	0.0661934	53	11	WNT2, KCNMA1, KNG1, CTTNBP2, GPX1, ADRB2, AVP, AGTR2, ADORA2A, APOE, CACNA1G
GO:0051241	negative_regulation_of_multicellular_organismal_process	3.63e-08	0.0681932	164	24	KNG1, KCNMA1, DRD1, AVP, HS3ST5, PTGS2, DRD2, GRIK2, GRIK3, OXT, TAC1, ADIPOQ, ADA, AHSG, CD83, AGTR2, HTR1B, ADRB2, APOE, PLN, AVPR1A, BCL6, GHSR, HTR2A
GO:0016044	membrane_organization	0.0145644	0.0682932	381	24	ARFGAP1, RTP2, HRAS, DRD3, ADORA2A, RTP1, DTNBP1, AHSG, NRCAM, CORO1C, ADRB2, AP2A2, GRIA2, AP2A1, APOE, GRIA1, TSC2, RAC1, DLG4, GRK4, CLTCL1, SYT17, DNM1, VLDLR
GO:0030132	clathrin_coat_of_coated_pit	0.0051236	0.0693931	10	4	AP2A2, AP2A1, CLTCL1, AP2M1
GO:0003018	vascular_process_in_circulatory_system	7.43e-06	0.070193	58	12	WNT2, KCNMA1, KNG1, CTTNBP2, GPX1, ADRB2, AVP, AGTR2, ADORA2A, APOE, CACNA1G, BDKRB2
GO:0045834	positive_regulation_of_lipid_metabolic_process	0.0266631	0.0718928	46	6	AVP, APOE, RAC1, AVPR1A, GHSR, ADIPOQ
GO:0043254	regulation_of_protein_complex_assembly	1.64e-07	0.0724928	90	17	CCK, MAP1B, CAPZB, ARPC1A, ACTR3, WNT2, CTTNBP2, ARPC3, GSN, ARPC2, GSK3B, RAC1, SPTBN1, ADD2, ADD1, APC, SPTAN1
GO:0043194	initial_segment	0.073397	0.0725927	2	2	SCN1A, CCK
GO:0022843	voltage-gated_cation_channel_activity	0.0207945	0.0763924	147	12	KCNMA1, SCN1A, SCN2A, CACNA1G, CACNA1H, CACNA1E, CACNG2, CACNA1F, CACNA1C, KCTD13, CACNA1D, KCNV2
GO:0006939	smooth_muscle_contraction	2.02e-05	0.0764924	33	9	KCNMA1, KNG1, DRD1, SSTR2, DRD2, CACNA1G, ADRA1A, BDKRB2, CACNA1C
GO:0031623	receptor_internalization	0.00663317	0.0771923	11	4	GRIA2, DRD3, GRIA1, GRK4
GO:0051224	negative_regulation_of_protein_transport	0.0591487	0.0773923	40	5	DRD3, DRD2, NF1, DRD4, YWHAB
GO:0051582	positive_regulation_of_neurotransmitter_uptake	0.0725573	0.0819918	2	2	DRD2, DRD4
GO:0051586	positive_regulation_of_dopamine_uptake	0.0725573	0.0823918	2	2	DRD2, DRD4
GO:0051944	positive_regulation_of_catecholamine_uptake_during_transmission_of_nerve_impulse	0.0725573	0.0824918	2	2	DRD2, DRD4
GO:0005905	coated_pit	0.081128	0.0825917	44	5	AP2A2, AP2A1, CLTCL1, AP2M1, VLDLR
GO:0007272	ensheathment_of_neurons	0.0186432	0.0861914	42	6	EGR2, TSC1, NF1, CLDN1, OLIG2, EIF2B5
GO:0042552	myelination	0.012401	0.0861914	38	6	EGR2, TSC1, NF1, CLDN1, OLIG2, EIF2B5
GO:0051954	positive_regulation_of_amine_transport	0.000103	0.0861914	14	6	ADORA2A, DRD2, OXT, DRD4, OXTR, HTR2C
GO:0034776	response_to_histamine	0.00398992	0.0865913	3	3	DRD3, DRD2, DRD4
GO:0044087	regulation_of_cellular_component_biogenesis	1.11e-11	0.0869913	142	27	CCK, OXT, OXTR, TAC1, PTEN, CAPZB, TPM1, ACTR3, WNT2, CTTNBP2, ARPC3, GSN, ARPC2, RAC1, APC, SYNPO, GRIN1, MAP1B, ARPC1A, TSC1, GSK3B, TSC2, SPTBN1, GHSR, ADD2, ADD1, SPTAN1
GO:0005179	hormone_activity	0.000175	0.0870913	108	14	VIP, AVP, INSL4, CCK, OXT, UTS2D, INSL6, OSTN, ADIPOQ, PENK, RLN1, RLN2, SST, THPO
GO:0007195	inhibition_of_adenylate_cyclase_activity_by_dopamine_receptor_signaling_pathway	0.00778457	0.0870913	4	3	DRD3, DRD2, DRD4
GO:0008366	axon_ensheathment	0.0186432	0.0874913	42	6	EGR2, TSC1, NF1, CLDN1, OLIG2, EIF2B5
GO:0060160	negative_regulation_of_dopamine_receptor_signaling_pathway	0.0725573	0.0887911	2	2	DRD3, DRD2
GO:0045216	cell-cell_junction_organization	0.0390673	0.0907909	35	5	NLGN4X, STRN, NLGN2, CTNNA1, APC
GO:0006875	cellular_metal_ion_homeostasis	3.91e-05	0.0910909	196	21	KNG1, KCNMA1, DRD1, AVP, DRD3, DRD2, GRIK2, OXT, GRIN1, DRD4, GPR6, OXTR, TAC1, BDKRB2, PRKCB, APOE, PLN, CACNA1G, AVPR1A, CACNA1F, CACNA1C
GO:0051336	regulation_of_hydrolase_activity	0.0446525	0.0916908	337	20	GIT1, ARFGAP1, DRD1, CCK, ADORA2A, DRD2, NF1, HOMER1, TPM2, TPM1, GPX1, AGTR2, TSC1, TSC2, AVPR1A, BCL6, TBC1D7, AGAP1, HTR2C, HTR2A
GO:0001591	dopamine_receptor_activity,coupled_via_Gi/Go	0.00400842	0.0918908	3	3	DRD3, DRD2, DRD4
GO:0031960	response_to_corticosteroid_stimulus	0.0943354	0.0919908	85	7	KCNMA1, HTR1B, PTGS2, OXT, AVPR1A, NEFL, ADIPOQ
GO:0007632	visual_behavior	1.17e-06	0.0928907	31	10	ATXN1, HRAS, DRD1, DRD3, DRD2, NF1, GRIN1, NLGN3, CACNA1C, DBH
GO:0055065	metal_ion_homeostasis	7.38e-05	0.0930907	205	21	KNG1, KCNMA1, DRD1, AVP, DRD3, DRD2, GRIK2, OXT, GRIN1, DRD4, GPR6, OXTR, TAC1, BDKRB2, PRKCB, APOE, PLN, CACNA1G, AVPR1A, CACNA1F, CACNA1C
GO:0008542	visual_learning	3.1e-07	0.0942906	27	10	ATXN1, HRAS, DRD1, DRD3, DRD2, NF1, GRIN1, NLGN3, CACNA1C, DBH
GO:0050768	negative_regulation_of_neurogenesis	0.005926	0.0966903	45	7	DLX2, DLX1, BDNF, DRD3, NF1, RTN4R, SEMA3A
GO:0045453	bone_resorption	0.0163901	0.0971903	15	4	ADRB2, RAC2, RAC1, CTNNB1
GO:0046849	bone_remodeling	0.0407049	0.0978902	21	4	ADRB2, RAC2, RAC1, CTNNB1
GO:0005198	structural_molecule_activity	0.0469976	0.0991901	634	33	SEPT5, SEPT4, CRYGS, GRIP1, NELL1, CLDN5, TPM2, TPM1, WNT2, ANK1, ARPC3, ARPC2, SORBS2, DMD, RPL39L, RPL10, FBN3, LAMB1, NEFL, NEFM, MAP1A, MAP1B, CTNNA1, SHANK2, CTNNA3, CTNNA2, MAP2, CLDN1, SPTBN1, CLTCL1, ADD2, ADD1, SPTAN1
GO:0030003	cellular_cation_homeostasis	0.00121976	0.09969	254	21	KNG1, KCNMA1, DRD1, AVP, DRD3, DRD2, GRIK2, OXT, GRIN1, DRD4, GPR6, OXTR, TAC1, BDKRB2, PRKCB, APOE, PLN, CACNA1G, AVPR1A, CACNA1F, CACNA1C
GO:0010721	negative_regulation_of_cell_development	0.00813748	0.10139	48	7	DLX2, DLX1, BDNF, DRD3, NF1, RTN4R, SEMA3A
GO:0021675	nerve_development	0.0632179	0.10309	25	4	HOXA1, HOXB1, BDNF, EGR2
GO:0042745	circadian_sleep/wake_cycle	0.00860413	0.10399	12	4	NPAS2, DRD1, DRD3, ADA
GO:0006873	cellular_ion_homeostasis	4.81e-08	0.10409	374	38	DRD1, SCN1A, CCK, DRD3, ADORA2A, GRIK2, DRD2, GRIK3, OXT, DRD4, GPR6, TAC1, OXTR, BDKRB2, DMPK, GRIN2B, APOE, GRID2, OLIG2, EIF2B5, KCNMA1, KNG1, AVP, EGR2, NF1, GRIN1, NLGN3, CACNG2, ADIPOQ, PRKCB, ATXN1, TSC1, PLN, AVPR1A, CACNA1G, CLDN1, CACNA1F, CACNA1C
GO:0001763	morphogenesis_of_a_branching_structure	0.00584341	0.105989	74	9	SEMA5A, DLX2, EYA1, FLT1, CD44, DRD2, CTNND2, PBX1, CTNNB1
GO:0055082	cellular_chemical_homeostasis	7.26e-08	0.106189	380	38	DRD1, SCN1A, CCK, DRD3, ADORA2A, GRIK2, DRD2, GRIK3, OXT, DRD4, GPR6, TAC1, OXTR, BDKRB2, DMPK, GRIN2B, APOE, GRID2, OLIG2, EIF2B5, KCNMA1, KNG1, AVP, EGR2, NF1, GRIN1, NLGN3, CACNG2, ADIPOQ, PRKCB, ATXN1, TSC1, PLN, AVPR1A, CACNA1G, CLDN1, CACNA1F, CACNA1C
GO:0006811	ion_transport	1.71e-06	0.108289	768	56	SLC9A9, GABRB3, GRIK2, GRIK3, GABRB1, GRIK5, WNT2, CTTNBP2, GRIN2B, GRID2, SLC25A1, SLC1A1, NSF, GRID1, CHRNA2, KCNMA1, GABRG3, SCN2A, CACNG2, PRKCB, ATP6V1C2, ADD2, SLC38A4, SCN1A, CLCN2, DRD2, SFXN1, FXYD6, FXYD7, HTR3E, HTR3A, HTR3B, HTR3C, HTR3D, GABRD, GABRA4, GABRA5, GRIN1, GRIA3, SLC10A4, GRIA4, KCNV2, SLC25A12, GRIA2, TSC1, SLC6A8, GRIA1, KCNN3, PLN, CACNA1G, CACNA1H, CACNA1E, CACNA1F, CA…
GO:0051590	positive_regulation_of_neurotransmitter_transport	2.61e-05	0.108289	6	5	STX1A, ADORA2A, DRD2, DRD4, HTR2C
GO:0032410	negative_regulation_of_transporter_activity	0.0134757	0.108389	14	4	ADRB2, DRD3, DRD2, DRD4
GO:0051056	regulation_of_small_GTPase_mediated_signal_transduction	0.0123563	0.108889	252	18	GIT1, ARFGAP1, HRAS, ARHGEF2, NF1, CDH2, ARHGEF10, MCF2L2, TSC1, TSC2, RAC1, DGKZ, RAPGEF4, BCL6, TBC1D7, RELN, AGAP1, SYNGAP1
GO:0030278	regulation_of_ossification	0.00226664	0.108989	78	10	ADRB2, EGR2, NELL1, OXT, PBX1, OSTN, CHRD, CTNNB1, AHSG, APC
GO:0035239	tube_morphogenesis	0.0458193	0.109089	127	10	SEMA5A, EYA1, FLT1, TSC1, CD44, TSC2, FZD3, PBX1, SHANK3, CTNNB1
GO:0044463	cell_projection_part	9.1e-12	0.109189	234	35	SCN1A, DRD1, CCK, GABRB3, ADORA2A, GRIK2, GRIK3, OXT, TH, STRN, ARPC4, TPM1, ADA, CTNNB1, GRIN2B, ROBO1, NSF, PRSS12, SYNPO, APC, KCNMA1, DLGAP3, GRIN1, ESR1, GRIA3, GRIA4, GRM1, PPP1R9B, PPP1R9A, GRM3, GSK3B, MAP2, NTRK2, CACNA1C, HTR2A
GO:0032846	positive_regulation_of_homeostatic_process	0.00326108	0.110289	40	7	AVP, DRD1, CCK, OXT, AVPR1A, TAC1, AHSG
GO:0051927	negative_regulation_of_calcium_ion_transport_via_voltage-gated_calcium_channel_activity	0.00778457	0.111589	4	3	ADRB2, DRD2, DRD4
GO:0034656	nucleobase,nucleoside_and_nucleotide_catabolic_process	0.0625245	0.111889	58	6	FHIT, MBD4, CNP, DPYD, NT5E, ADA
GO:0051925	regulation_of_calcium_ion_transport_via_voltage-gated_calcium_channel_activity	0.00356856	0.113789	9	4	ADRB2, ADORA2A, DRD2, DRD4
GO:0034655	nucleobase,nucleoside,nucleotide_and_nucleic_acid_catabolic_process	0.0625245	0.116888	58	6	FHIT, MBD4, CNP, DPYD, NT5E, ADA
GO:0030073	insulin_secretion	0.0762167	0.118288	27	4	CPLX3, RAPGEF4, CACNA1C, PCLO
GO:0032413	negative_regulation_of_ion_transmembrane_transporter_activity	0.00244582	0.118788	8	4	ADRB2, DRD3, DRD2, DRD4
GO:0050690	regulation_of_defense_response_to_virus_by_virus	0.0329265	0.120188	8	3	AP2A2, AP2A1, AP2M1
GO:0031110	regulation_of_microtubule_polymerization_or_depolymerization	1.23e-05	0.121188	31	9	WNT2, CTTNBP2, ARHGEF2, MACF1, MAP1A, MAP2, MAP1B, MAP6D1, APC
GO:0042490	mechanoreceptor_differentiation	0.0210498	0.123088	29	5	KCNMA1, NTRK3, BDNF, NTRK1, NTRK2
GO:0002028	regulation_of_sodium_ion_transport	0.0925611	0.124288	14	3	ADRB2, DRD2, DMPK
GO:0046907	intracellular_transport	0.0189859	0.126387	657	36	MYO5A, ARFGAP1, DRD1, RTP4, GRIK2, SRP19, DTNBP1, TPM1, IMMP2L, MACF1, APOE, HOMER3, AP3D1, SLC25A1, BCL6, RANBP1, NEFL, NEFM, AP2M1, ARHGEF2, STX1A, TAOK2, LIN7B, YWHAB, NLGN1, SLC25A12, ATXN1, AP2A2, ADRB2, CAMK4, TSC1, AP2A1, GSK3B, TSC2, SPTBN1, CLTCL1
GO:0008037	cell_recognition	0.00394591	0.126687	55	8	NRCAM, FEZF2, BDNF, CADM1, EFNB3, CNTNAP2, CNTN4, SEMA3A
GO:0019904	protein_domain_specific_binding	1.57e-05	0.126887	331	30	CADM1, DRD3, GRIK2, DRD4, STRN, PTEN, GPX1, DMD, NEFL, CASKIN1, DLGAP1, DLGAP3, DLGAP2, STRN3, BAIAP2, STRN4, YWHAB, MED12, MECP2, LIN7C, GRIA3, SHANK2, SHANK3, SSTR2, HOXB1, GRIA2, CLDN1, CIT, SYNGAP1, SNTG2
GO:0003012	muscle_system_process	0.00382388	0.126987	168	15	ALDOA, KCNMA1, KNG1, DRD1, DRD2, OXTR, BDKRB2, HOMER1, TPM1, SSTR2, SLC6A8, CACNA1G, CACNA1H, ADRA1A, CACNA1C
GO:0048878	chemical_homeostasis	2.66e-06	0.127487	512	42	SLC9A9, DRD1, SCN1A, CCK, DRD3, ADORA2A, CYP11B1, DRD2, GRIK2, GRIK3, OXT, DRD4, GPR6, TAC1, OXTR, BDKRB2, DMPK, GRIN2B, APOE, GRID2, OLIG2, EIF2B5, KCNMA1, KNG1, AVP, EGR2, NF1, GRIN1, NLGN3, CACNG2, DBH, ADIPOQ, PRKCB, ATXN1, TSC1, PLN, AVPR1A, CLDN1, CACNA1G, CACNA1E, CACNA1F, CACNA1C
GO:0033267	axon_part	7.11e-10	0.128687	54	16	KCNMA1, SCN1A, CCK, GABRB3, ADORA2A, GRIK2, GRIK3, OXT, TH, ESR1, GRIA3, GRIA4, ROBO1, NTRK2, PRSS12, APC
GO:0007243	protein_kinase_cascade	0.0577966	0.128887	370	21	FLT1, TAOK2, DRD2, NF1, MET, DRD4, OXTR, AKAP11, GRM1, SHANK3, MARK1, DAPK1, AGTR2, RPS6KA2, RB1CC1, TSC2, ADRA2A, ADRA1A, ADRA2C, NOS2, MAP3K13
GO:0043266	regulation_of_potassium_ion_transport	0.00495901	0.130187	10	4	ADRB2, DRD1, DRD2, HTR2A
GO:0030001	metal_ion_transport	0.0616624	0.131187	465	25	SLC9A9, SLC38A4, SCN1A, DRD2, SFXN1, GRIN2B, NSF, KCNMA1, GRIN1, SCN2A, SLC10A4, CACNG2, KCNV2, PRKCB, TSC1, SLC6A8, PLN, KCNN3, CACNA1G, CACNA1H, CACNA1E, CACNA1F, CACNA1C, KCTD13, CACNA1D
GO:0051051	negative_regulation_of_transport	3.81e-05	0.131487	135	17	DRD3, PTGS2, DRD2, OXT, NF1, DRD4, FST, YWHAB, ITGB3, PTEN, ADIPOQ, ADA, ADRB2, RAC1, NRG1, GHSR, HTR2A
GO:0050801	ion_homeostasis	1.63e-07	0.131987	409	39	SLC9A9, DRD1, SCN1A, CCK, DRD3, ADORA2A, DRD2, GRIK2, GRIK3, OXT, DRD4, GPR6, TAC1, OXTR, BDKRB2, DMPK, GRIN2B, APOE, GRID2, OLIG2, EIF2B5, KCNMA1, KNG1, AVP, EGR2, NF1, GRIN1, NLGN3, CACNG2, ADIPOQ, PRKCB, ATXN1, TSC1, PLN, AVPR1A, CACNA1G, CLDN1, CACNA1F, CACNA1C
GO:0008092	cytoskeletal_protein_binding	5.47e-11	0.132787	504	52	FER, MYLIP, SDC2, ACTR3, NRCAM, ACTR2, ANK1, APOE, GSN, DLG1, KCNMA1, ARHGEF2, STX1A, BAIAP2, CTNNA1, ARPC1A, DBN1, ADD2, MAP6D1, ADD1, SNTG2, ALDOA, MYO5A, ADORA2A, EPB41L4A, ARPC4, TPM2, CAPZB, TPM1, TPM3, CORO2B, TUBGCP5, ARPC3, MACF1, SORBS2, ARPC2, DMD, DCX, APC, SYNPO, PHACTR1, MAP1A, MAP1B, CORO1C, PPP1R9B, CORO1B, PPP1R9A, SYNE1, MYO16, CYFIP1, SPTBN1, SPTAN1
GO:0006936	muscle_contraction	0.00161057	0.133587	153	15	ALDOA, KCNMA1, KNG1, DRD1, DRD2, OXTR, BDKRB2, HOMER1, TPM1, SSTR2, SLC6A8, CACNA1G, CACNA1H, ADRA1A, CACNA1C
GO:0048786	presynaptic_active_zone	0.0258672	0.134287	7	3	KCNMA1, ADORA2A, NTRK2
GO:0048844	artery_morphogenesis	0.0925611	0.134587	14	3	APOE, NF1, TBX1
GO:0010627	regulation_of_protein_kinase_cascade	0.0436314	0.135486	249	16	TAOK2, DRD3, DRD2, GRIK2, NF1, PTEN, GRM1, ADIPOQ, CTNNB1, GPX1, TNFSF10, ADRB2, GRIN2B, TSC2, CBS, APC
GO:0032309	icosanoid_secretion	0.00663317	0.136386	11	4	DRD3, DRD2, DRD4, BDKRB2
GO:0015908	fatty_acid_transport	0.0831214	0.137286	28	4	DRD3, DRD2, DRD4, BDKRB2
GO:0034702	ion_channel_complex	8.58e-05	0.137386	205	21	KCNMA1, GABRD, GABRG3, SCN1A, CLCN2, GABRA4, GABRB3, GABRB1, SCN2A, GABRA5, CACNG2, KCNV2, KCNN3, CACNA1G, CACNA1H, CACNA1E, CACNA1F, CACNA1C, KCTD13, CACNA1D, CHRNA2
GO:0055080	cation_homeostasis	0.00217506	0.137386	286	22	KNG1, SLC9A9, KCNMA1, DRD1, AVP, DRD3, DRD2, GRIK2, OXT, GRIN1, DRD4, GPR6, OXTR, TAC1, BDKRB2, PRKCB, APOE, PLN, AVPR1A, CACNA1G, CACNA1F, CACNA1C
GO:0021954	central_nervous_system_neuron_development	0.000988	0.138886	32	7	ARX, DRD1, DRD2, NR4A2, EPHB3, DCX, LHX8
GO:0034703	cation_channel_complex	0.0039105	0.139186	132	13	KCNMA1, SCN1A, SCN2A, CACNG2, KCNV2, KCNN3, CACNA1G, CACNA1H, CACNA1E, CACNA1F, KCTD13, CACNA1C, CACNA1D
GO:0043679	nerve_terminal	6.32e-08	0.139386	37	12	KCNMA1, CCK, GABRB3, GRIK2, OXT, GRIK3, TH, NTRK2, ESR1, GRIA3, GRIA4, PRSS12
GO:0033043	regulation_of_organelle_organization	3.19e-08	0.139886	217	28	DRD3, TAC1, CAPZB, TPM1, CTNNB1, ACTR3, WNT2, CTTNBP2, MACF1, ARPC3, GSN, ARPC2, RAC1, RANBP1, SYNPO, APC, ARHGEF2, MAP1A, MAP1B, ARPC1A, TSC1, TSC2, MAP2, SPTBN1, ADD2, ADD1, MAP6D1, SPTAN1
GO:0043195	terminal_button	4.95e-10	0.141886	25	12	KCNMA1, CCK, GABRB3, GRIK2, OXT, GRIK3, TH, NTRK2, ESR1, GRIA3, GRIA4, PRSS12
GO:0050482	arachidonic_acid_secretion	0.00663317	0.142386	11	4	DRD3, DRD2, DRD4, BDKRB2
GO:0003013	circulatory_system_process	4.98e-09	0.143986	186	27	DRD3, PTGS2, ADORA2A, DRD2, CYP11B1, OXT, OXTR, TAC1, BDKRB2, TPM1, WNT2, GPX1, CTTNBP2, AGTR2, APOE, NOS2, KNG1, KCNMA1, AVP, ADIPOQ, ADRB2, PLN, HTR7, CACNA1G, AVPR1A, ABAT, CACNA1C
GO:0007625	grooming_behavior	2.6e-05	0.144086	11	6	AVP, DRD1, HOXB8, DRD2, OXT, AVPR1A
GO:0007565	female_pregnancy	0.0206027	0.145585	110	10	INSL4, FLT1, PTGS2, RLN1, OXT, RLN2, OXTR, COMT, GHSR, LAMB1
GO:0032271	regulation_of_protein_polymerization	1.46e-07	0.145985	68	15	MAP1B, CAPZB, ARPC1A, ACTR3, WNT2, CTTNBP2, ARPC3, GSN, ARPC2, RAC1, SPTBN1, ADD2, ADD1, APC, SPTAN1
GO:0042391	regulation_of_membrane_potential	6.66e-10	0.146185	134	24	KCNMA1, DRD1, SCN1A, CCK, EGR2, ADORA2A, GRIK2, GRIK3, NF1, GRIN1, DRD4, TAC1, NLGN3, CACNG2, ADIPOQ, DMPK, ATXN1, TSC1, GRIN2B, CLDN1, GRID2, CACNA1G, OLIG2, EIF2B5
GO:0051493	regulation_of_cytoskeleton_organization	3.95e-12	0.146485	136	27	TAC1, CAPZB, TPM1, CTNNB1, ACTR3, WNT2, CTTNBP2, MACF1, ARPC3, GSN, ARPC2, RAC1, RANBP1, APC, SYNPO, ARHGEF2, MAP1A, MAP1B, ARPC1A, TSC1, TSC2, MAP2, SPTBN1, ADD2, ADD1, MAP6D1, SPTAN1
GO:0051047	positive_regulation_of_secretion	0.00230451	0.146585	109	12	SEPT5, STX1A, AVP, CADM1, GRIN2B, ADORA2A, DRD2, OXT, AVPR1A, OXTR, TAC1, HTR2C
GO:0030072	peptide_hormone_secretion	0.0547649	0.146685	39	5	CPLX3, RAPGEF4, GHSR, CACNA1C, PCLO
GO:0015909	long-chain_fatty_acid_transport	0.0407049	0.146785	21	4	DRD3, DRD2, DRD4, BDKRB2
GO:0022401	adaptation_of_signaling_pathway	0.0253064	0.146785	7	3	ADRB2, DRD3, GRK4
GO:0008015	blood_circulation	4.98e-09	0.147185	186	27	DRD3, PTGS2, ADORA2A, DRD2, CYP11B1, OXT, OXTR, TAC1, BDKRB2, TPM1, WNT2, GPX1, CTTNBP2, AGTR2, APOE, NOS2, KNG1, KCNMA1, AVP, ADIPOQ, ADRB2, PLN, HTR7, CACNA1G, AVPR1A, ABAT, CACNA1C
GO:0002790	peptide_secretion	0.0637137	0.148985	41	5	CPLX3, RAPGEF4, GHSR, CACNA1C, PCLO
GO:0046717	acid_secretion	0.000388	0.148985	18	6	DRD3, DRD2, OXT, DRD4, OXTR, BDKRB2
GO:0008277	regulation_of_G-protein_coupled_receptor_protein_signaling_pathway	0.0393932	0.149085	51	6	GIT1, ADRB2, DRD3, DRD2, GRK4, ADA
GO:0043198	dendritic_shaft	6.16e-06	0.149085	14	7	GSK3B, MAP2, GRIA3, CACNA1C, NSF, CTNNB1, HTR2A
GO:0008021	synaptic_vesicle	0.000507	0.149485	76	11	SEPT5, STX1A, DOC2A, CADM1, GRIN2B, GRIA2, TH, GRIN1, BCAN, PCLO, SYT17
GO:0046700	heterocycle_catabolic_process	0.0649705	0.149485	77	7	FHIT, MBD4, DPYD, DBH, NT5E, ADA, PRODH
GO:0046879	hormone_secretion	0.0837426	0.149585	45	5	CPLX3, RAPGEF4, GHSR, CACNA1C, PCLO
GO:0046128	purine_ribonucleoside_metabolic_process	0.0902836	0.150385	29	4	FHIT, ADK, NT5E, ADA
GO:0009628	response_to_abiotic_stimulus	0.000105	0.151285	368	30	HRAS, DRD1, DRD3, DRD2, OXT, TAC1, BDKRB2, GPX1, GRIN2B, RAC1, EIF2B5, KCNMA1, AVP, STX1A, NF1, MAP1B, GRIN1, NLGN3, MBD4, DBH, GMPR, FOXP2, ATXN1, ADRB2, EYA1, XPC, AVPR1A, CACNA1F, CACNA1C, SST
GO:0051584	regulation_of_dopamine_uptake	0.000475	0.151485	5	4	DRD1, DRD3, DRD2, DRD4
GO:0051930	regulation_of_sensory_perception_of_pain	0.000324	0.151485	10	5	ADRB2, CCK, OXT, HTR2C, GRM1
GO:0016358	dendrite_development	3.47e-07	0.151585	35	11	PPP1R9B, FEZF2, BDNF, MAP2, MAP1B, RAC1, STRN, CACNA1F, PRKG1, DCX, CTNNA2
GO:0051580	regulation_of_neurotransmitter_uptake	0.000923	0.151585	6	4	DRD1, DRD3, DRD2, DRD4
GO:0007202	activation_of_phospholipase_C_activity	0.0918768	0.152085	65	6	DRD1, DRD2, AVPR1A, HOMER1, HTR2C, HTR2A
GO:0035264	multicellular_organism_growth	0.0513596	0.152885	23	4	DHCR7, ANKRD11, APBA2, ADD1
GO:0051940	regulation_of_catecholamine_uptake_during_transmission_of_nerve_impulse	0.000475	0.152985	5	4	DRD1, DRD3, DRD2, DRD4
GO:0051931	regulation_of_sensory_perception	0.000324	0.153685	10	5	ADRB2, CCK, OXT, HTR2C, GRM1
GO:0021700	developmental_maturation	0.0333237	0.153785	101	9	KCNMA1, NRCAM, PTGS2, CD44, GRIN1, MAP1B, NR4A2, DLG4, CTNNB1
GO:0002029	desensitization_of_G-protein_coupled_receptor_protein_signaling_pathway	0.0253064	0.153885	7	3	ADRB2, DRD3, GRK4
GO:0043112	receptor_metabolic_process	0.00518372	0.154685	31	6	GRIA2, DRD3, GRIK2, GRIA1, DMD, GRK4
GO:0008344	adult_locomotory_behavior	5.69e-08	0.154885	54	14	KCNMA1, DRD1, SCN1A, EFNB3, DRD2, DRD4, GRIN1, NR4A2, CNP, PARK2, ATXN1, EPHA4, HOXB8, CACNA1C
GO:0042278	purine_nucleoside_metabolic_process	0.0902836	0.154985	29	4	FHIT, ADK, NT5E, ADA
GO:0010863	positive_regulation_of_phospholipase_C_activity	0.0918768	0.155384	65	6	DRD1, DRD2, AVPR1A, HOMER1, HTR2C, HTR2A
GO:0008022	protein_C-terminus_binding	0.0157193	0.155584	141	12	ATXN1, HRAS, CADM1, BAIAP2, SLC6A4, YWHAB, DLG4, DGKZ, NEFL, NSF, CTNNB1, DLG1
GO:0004952	dopamine_receptor_activity	0.000478	0.156284	5	4	DRD1, DRD3, DRD2, DRD4
GO:0043271	negative_regulation_of_ion_transport	0.00933627	0.158684	23	5	ADRB2, PTGS2, DRD2, DRD4, HTR2A
GO:0048149	behavioral_response_to_ethanol	0.00778457	0.159584	4	3	DRD2, DRD4, DBH
GO:0060562	epithelial_tube_morphogenesis	0.0369883	0.159784	67	7	EYA1, TSC1, CD44, TSC2, FZD3, PBX1, SHANK3
GO:0032281	alpha-amino-3-hydroxy-5-methyl-4-isoxazolepropionic_acid_selective_glutamate_receptor_complex	0.00408304	0.160084	3	3	GRIA1, DLG4, GRIA4
GO:0043408	regulation_of_MAPKKK_cascade	0.0487641	0.161384	109	9	ADRB2, GRIN2B, TAOK2, GRIK2, NF1, GRM1, CTNNB1, CBS, APC
GO:0048715	negative_regulation_of_oligodendrocyte_differentiation	0.000923	0.161884	6	4	DLX2, DLX1, DRD3, NF1
GO:0014013	regulation_of_gliogenesis	0.0407049	0.163284	21	4	DLX2, DLX1, DRD3, NF1
GO:0021894	cerebral_cortex_GABAergic_interneuron_development	0.00778457	0.164884	4	3	ARX, DRD1, DRD2
GO:0060405	regulation_of_penile_erection	0.00778457	0.165483	4	3	OXT, OXTR, ADA
GO:0001659	temperature_homeostasis	0.000841	0.165783	21	6	GPX1, ADRB2, DRD1, DRD2, DBH, HTR2A
GO:0014014	negative_regulation_of_gliogenesis	0.00663317	0.165883	11	4	DLX2, DLX1, DRD3, NF1
GO:0048713	regulation_of_oligodendrocyte_differentiation	0.00356856	0.166483	9	4	DLX2, DLX1, DRD3, NF1
GO:0048754	branching_morphogenesis_of_a_tube	0.0918768	0.166783	65	6	SEMA5A, EYA1, FLT1, CD44, PBX1, CTNNB1
GO:0050433	regulation_of_catecholamine_secretion	4.45e-05	0.168783	19	7	HTR1B, DRD3, ADORA2A, DRD2, OXT, OXTR, HTR2A
GO:0045685	regulation_of_glial_cell_differentiation	0.0358454	0.169883	20	4	DLX2, DLX1, DRD3, NF1
GO:0009314	response_to_radiation	0.0166266	0.171283	200	15	HRAS, DRD1, DRD3, DRD2, NF1, GRIN1, NLGN3, MBD4, DBH, ATXN1, GPX1, EYA1, XPC, CACNA1F, CACNA1C
GO:0030431	sleep	0.0329265	0.171983	8	3	OXT, OXTR, HTR2A
GO:0009119	ribonucleoside_metabolic_process	0.0891787	0.172383	46	5	FHIT, ADK, DPYD, NT5E, ADA
GO:0021830	interneuron_migration_from_the_subpallium_to_the_cortex	0.00778457	0.172383	4	3	ARX, DRD1, DRD2
GO:0045686	negative_regulation_of_glial_cell_differentiation	0.00663317	0.172383	11	4	DLX2, DLX1, DRD3, NF1
GO:0048483	autonomic_nervous_system_development	0.0313049	0.172983	19	4	HOXA1, HOXB1, EGR2, NF1
GO:0032886	regulation_of_microtubule-based_process	9.76e-06	0.173483	49	11	WNT2, CTTNBP2, ARHGEF2, MACF1, MAP1A, MAP2, MAP1B, RANBP1, CTNNB1, MAP6D1, APC
GO:0032412	regulation_of_ion_transmembrane_transporter_activity	0.00160373	0.173883	24	6	ADRB2, DRD3, ADORA2A, DRD2, DRD4, HOMER1
GO:0043535	regulation_of_blood_vessel_endothelial_cell_migration	0.0196291	0.174483	16	4	AGTR2, APOE, NF1, VASH1
GO:0021853	cerebral_cortex_GABAergic_interneuron_migration	0.00778457	0.174683	4	3	ARX, DRD1, DRD2
GO:0014821	phasic_smooth_muscle_contraction	0.0504034	0.176082	10	3	DRD1, SSTR2, DRD2
GO:0030432	peristalsis	0.018525	0.177282	6	3	DRD1, SSTR2, DRD2
GO:0034765	regulation_of_ion_transmembrane_transport	0.00194455	0.177682	25	6	ADRB2, DRD3, ADORA2A, DRD2, DRD4, HOMER1
GO:0070507	regulation_of_microtubule_cytoskeleton_organization	2.2e-06	0.177982	42	11	WNT2, CTTNBP2, ARHGEF2, MACF1, MAP1A, MAP2, MAP1B, RANBP1, CTNNB1, MAP6D1, APC
GO:0022898	regulation_of_transmembrane_transporter_activity	0.00233541	0.179182	26	6	ADRB2, DRD3, ADORA2A, DRD2, DRD4, HOMER1
GO:0030425	dendrite	4.12e-28	0.179582	163	47	DRD1, CCK, CLCN2, CADM1, ADORA2A, GRIK2, DRD2, GRIK3, STRN, ADA, CTNNB1, NOV, GRIN2B, APOE, SEMA3A, NSF, PRSS12, SYNPO, AVP, AR, DLGAP3, DLGAP2, STRN3, NF1, MAP1B, GRIN1, PRKCG, GRIA3, GRIA4, DPYSL2, SHANK1, GRM1, PPP1R9B, PPP1R9A, GRM3, ADRB2, GSK3B, NTRK2, TSC2, MAP2, CACNA1G, CACNA1H, RELN, GRK4, CACNA1C, DBN1, HTR2A
GO:0034762	regulation_of_transmembrane_transport	0.00278041	0.180382	27	6	ADRB2, DRD3, ADORA2A, DRD2, DRD4, HOMER1
GO:0050728	negative_regulation_of_inflammatory_response	0.00011	0.181582	31	8	GPX1, ADRB2, ADORA2A, APOE, GHSR, NT5E, ADIPOQ, ADA
GO:0008633	activation_of_pro-apoptotic_gene_products	0.0458783	0.182382	22	4	TNFSF10, YWHAB, PPP3R1, PPP3CC
GO:0002009	morphogenesis_of_an_epithelium	0.0333237	0.182982	101	9	EYA1, CRYGS, TSC1, CD44, TSC2, FZD3, PBX1, SHANK3, CTNNB1
GO:0031348	negative_regulation_of_defense_response	0.000297	0.184082	36	8	GPX1, ADRB2, ADORA2A, APOE, GHSR, NT5E, ADIPOQ, ADA
GO:0000165	MAPKKK_cascade	0.0796626	0.184882	184	12	FLT1, TAOK2, RB1CC1, MET, NF1, DRD4, ADRA2A, OXTR, ADRA2C, MAP3K13, GRM1, SHANK3
GO:0030424	axon	1.68e-23	0.184882	159	42	NRP2, SCN1A, DRD1, CCK, CADM1, GABRB3, ADORA2A, GRIK2, DRD2, GRIK3, OXT, TH, TAC1, DTNBP1, NOV, ROBO1, ANK3, LRRTM1, ADRA2C, SEMA3A, NEFL, PRSS12, NEFM, APC, KCNMA1, AR, STMN2, NF1, MAP1B, SCN2A, NFASC, ESR1, GRIA3, GRIA4, DPYSL2, DBH, GRM1, CTNNA2, GRM3, ADRB2, NTRK2, CNTN4
GO:0021892	cerebral_cortex_GABAergic_interneuron_differentiation	5.91e-05	0.187881	7	5	ARX, DLX2, DRD1, DLX1, DRD2
GO:0030534	adult_behavior	2.39e-10	0.188181	86	20	KCNMA1, DRD1, SCN1A, EFNB3, DRD3, DRD2, GRIN1, DRD4, MET, NR4A2, CNP, PARK2, DBH, ATXN1, EPHA4, HOXB8, ABAT, CACNA1C, GHSR, HTR2C
GO:0019887	protein_kinase_regulator_activity	0.079559	0.189981	81	7	PRKAR2B, RAPGEF4, NOS2, NRG1, CAMK2N2, AHSG, APC
GO:0001975	response_to_amphetamine	7.96e-09	0.191481	19	10	DRD1, DRD3, ADORA2A, DRD2, OXT, DRD4, GRIN1, NR4A2, OXTR, DBH
GO:0014059	regulation_of_dopamine_secretion	0.00663317	0.192481	11	4	HTR1B, DRD3, DRD2, HTR2A
GO:0030147	natriuresis	0.0253064	0.193081	7	3	KNG1, ADORA2A, DRD2
GO:0030104	water_homeostasis	0.00235425	0.19518	16	5	KNG1, AVP, ADORA2A, DRD2, OXT
GO:0021895	cerebral_cortex_neuron_differentiation	0.000495	0.19648	11	5	ARX, DLX2, DRD1, DLX1, DRD2
GO:0000186	activation_of_MAPKK_activity	0.0632179	0.19758	25	4	FLT1, TAOK2, MAP3K13, GRM1
GO:0014075	response_to_amine_stimulus	1.05e-06	0.19788	39	11	DRD1, DRD3, ADORA2A, DRD2, OXT, DRD4, GRIN1, NR4A2, OXTR, DBH, SST
GO:0003091	renal_water_homeostasis	0.00495901	0.19988	10	4	KNG1, AVP, ADORA2A, DRD2
GO:0009164	nucleoside_catabolic_process	0.0253064	0.20138	7	3	FHIT, DPYD, ADA
GO:0050891	multicellular_organismal_water_homeostasis	0.000495	0.20198	11	5	KNG1, AVP, ADORA2A, DRD2, OXT
GO:0030864	cortical_actin_cytoskeleton	0.0854069	0.20328	28	4	PPP1R9B, PPP1R9A, SPTBN1, SPTAN1
GO:0051967	negative_regulation_of_synaptic_transmission,glutamatergic	5.91e-05	0.205579	7	5	HTR1B, GRIK2, DRD2, GRIK3, HTR2A
GO:0008038	neuron_recognition	8.36e-05	0.205679	21	7	NRCAM, FEZF2, BDNF, EFNB3, CNTNAP2, CNTN4, SEMA3A
GO:0030146	diuresis	0.00244582	0.208279	8	4	KNG1, AVP, ADORA2A, DRD2
GO:0009416	response_to_light_stimulus	0.00510972	0.212379	138	13	DRD1, HRAS, DRD3, DRD2, GRIN1, NF1, NLGN3, DBH, ATXN1, GPX1, XPC, CACNA1F, CACNA1C
GO:0051050	positive_regulation_of_transport	0.000233	0.212879	223	21	SEPT5, DRD1, AVP, STX1A, CADM1, ADORA2A, DRD2, OXT, DRD4, OXTR, TAC1, HOMER1, ADIPOQ, AHSG, ADRB2, GRIN2B, APOE, GSK3B, PON1, AVPR1A, HTR2C
GO:0034329	cell_junction_assembly	0.0637137	0.213279	41	5	TAOK2, STRN, ITGB3, CTNNA1, APC
GO:0016055	Wnt_receptor_signaling_pathway	0.0256718	0.213579	133	11	WNT2, SENP2, DVL3, LZTS2, MACF1, GSK3B, RSPO2, STRN, FZD3, CTNNB1, APC
GO:0010941	regulation_of_cell_death	0.000507	0.214479	815	50	HRAS, CADM1, PTGS2, GRIK2, NELL1, ARNT2, PTEN, GPX1, AGTR2, BDNF, CD44, APOE, GRID2, NRG1, KCNMA1, KNG1, PIK3CG, ARHGEF2, LGALS12, ESR1, MBD4, ESR2, DAPK1, EYA1, ADRB2, PRODH, CCK, ADORA2A, PPP3R1, BDKRB2, ADA, RB1CC1, RAC1, PPP3CC, GLO1, BCL6, NEFL, APC, GRIN1, NF1, YWHAB, NR4A2, DBH, ADIPOQ, CDH13, TNFSF10, DLX1, NTRK1, GSK3B, SST
GO:0007208	activation_of_phospholipase_C_activity_by_serotonin_receptor_signaling_pathway	0.0725573	0.216078	2	2	HTR2C, HTR2A
GO:0007507	heart_development	0.00105593	0.219078	215	19	NRP2, DVL3, OXT, NF1, TH, OXTR, TBX1, FGF12, ITGA4, ISL1, PTEN, TPM1, CTNNB1, ECE2, TSC1, PLN, RB1CC1, TSC2, NRG1
GO:0015267	channel_activity	2.05e-07	0.219078	412	39	SCN1A, CLCN2, GABRB3, GRIK2, GRIK3, GABRB1, GRIK5, FXYD6, FXYD7, HTR3E, GRIN2B, GRID2, HTR3A, HTR3B, HTR3C, CHRNA2, HTR3D, GRID1, GABRD, KCNMA1, GABRG3, GABRA4, GABRA5, SCN2A, GRIN1, GRIA3, GRIA4, CACNG2, KCNV2, GRIA2, GRIA1, KCNN3, CACNA1G, CACNA1H, CACNA1E, CACNA1F, KCTD13, CACNA1C, CACNA1D
GO:0043067	regulation_of_programmed_cell_death	0.000466	0.219678	812	50	HRAS, CADM1, PTGS2, GRIK2, NELL1, ARNT2, PTEN, GPX1, AGTR2, BDNF, CD44, APOE, GRID2, NRG1, KCNMA1, KNG1, PIK3CG, ARHGEF2, LGALS12, ESR1, MBD4, ESR2, DAPK1, EYA1, ADRB2, PRODH, CCK, ADORA2A, PPP3R1, BDKRB2, ADA, RB1CC1, RAC1, PPP3CC, GLO1, BCL6, NEFL, APC, GRIN1, NF1, YWHAB, NR4A2, DBH, ADIPOQ, CDH13, TNFSF10, DLX1, NTRK1, GSK3B, SST
GO:0042981	regulation_of_apoptosis	0.00038	0.221878	804	50	HRAS, CADM1, PTGS2, GRIK2, NELL1, ARNT2, PTEN, GPX1, AGTR2, BDNF, CD44, APOE, GRID2, NRG1, KCNMA1, KNG1, PIK3CG, ARHGEF2, LGALS12, ESR1, MBD4, ESR2, DAPK1, EYA1, ADRB2, PRODH, CCK, ADORA2A, PPP3R1, BDKRB2, ADA, RB1CC1, RAC1, PPP3CC, GLO1, BCL6, NEFL, APC, GRIN1, NF1, YWHAB, NR4A2, DBH, ADIPOQ, CDH13, TNFSF10, DLX1, NTRK1, GSK3B, SST
GO:0032839	dendrite_cytoplasm	0.018941	0.222578	6	3	GRIK2, GRIK3, ADA
GO:0051926	negative_regulation_of_calcium_ion_transport	0.00860413	0.222978	12	4	ADRB2, PTGS2, DRD2, DRD4
GO:0022803	passive_transmembrane_transporter_activity	2.16e-07	0.223078	413	39	SCN1A, CLCN2, GABRB3, GRIK2, GRIK3, GABRB1, GRIK5, FXYD6, FXYD7, HTR3E, GRIN2B, GRID2, HTR3A, HTR3B, HTR3C, CHRNA2, HTR3D, GRID1, GABRD, KCNMA1, GABRG3, GABRA4, GABRA5, SCN2A, GRIN1, GRIA3, GRIA4, CACNG2, KCNV2, GRIA2, GRIA1, KCNN3, CACNA1G, CACNA1H, CACNA1E, CACNA1F, KCTD13, CACNA1C, CACNA1D
GO:0022836	gated_channel_activity	1.1e-09	0.223278	310	37	SCN1A, CLCN2, GABRB3, GRIK2, GRIK3, GABRB1, GRIK5, HTR3E, GRIN2B, GRID2, HTR3A, HTR3B, HTR3C, CHRNA2, HTR3D, GRID1, GABRD, KCNMA1, GABRG3, GABRA4, GABRA5, SCN2A, GRIN1, GRIA3, GRIA4, CACNG2, KCNV2, GRIA2, GRIA1, KCNN3, CACNA1G, CACNA1H, CACNA1E, CACNA1F, KCTD13, CACNA1C, CACNA1D
GO:0043269	regulation_of_ion_transport	0.00356574	0.223378	99	11	ADRB2, DRD1, PTGS2, DRD3, ADORA2A, DRD2, PLN, DRD4, HOMER1, HTR2A, DMPK
GO:0005261	cation_channel_activity	0.0271783	0.223878	275	18	KCNMA1, SCN1A, SCN2A, GRIN1, CACNG2, KCNV2, GRIN2B, KCNN3, CACNA1G, CACNA1H, CACNA1E, CACNA1F, CACNA1C, HTR3A, KCTD13, CACNA1D, HTR3B, CHRNA2
GO:0048704	embryonic_skeletal_system_morphogenesis	0.0588359	0.224978	57	6	DLX2, HOXB1, SATB2, EYA1, HOXB8, TBX1
GO:0051174	regulation_of_phosphorus_metabolic_process	4.22e-06	0.225277	485	40	DRD1, CCK, ADORA2A, DRD4, BDKRB2, PTEN, PRKAR2B, AGTR2, DAB1, DGKB, APOE, DGKG, RB1CC1, RAC1, ADRA2A, RAPGEF4, ADRA2C, NRG1, APC, FLT1, TAOK2, NF1, MET, YWHAB, DGKK, DGKH, DGKI, GRM1, ADIPOQ, ATXN1, PPP1R9B, ADRB2, TSC1, TSC2, DGKZ, RELN, MAP3K13, VLDLR, HTR2A, CBS
GO:0005216	ion_channel_activity	3.69e-08	0.225377	386	39	SCN1A, CLCN2, GABRB3, GRIK2, GRIK3, GABRB1, GRIK5, FXYD6, FXYD7, HTR3E, GRIN2B, GRID2, HTR3A, HTR3B, HTR3C, CHRNA2, HTR3D, GRID1, GABRD, KCNMA1, GABRG3, GABRA4, GABRA5, SCN2A, GRIN1, GRIA3, GRIA4, CACNG2, KCNV2, GRIA2, GRIA1, KCNN3, CACNA1G, CACNA1H, CACNA1E, CACNA1F, KCTD13, CACNA1C, CACNA1D
GO:0022838	substrate_specific_channel_activity	8.3e-08	0.227377	398	39	SCN1A, CLCN2, GABRB3, GRIK2, GRIK3, GABRB1, GRIK5, FXYD6, FXYD7, HTR3E, GRIN2B, GRID2, HTR3A, HTR3B, HTR3C, CHRNA2, HTR3D, GRID1, GABRD, KCNMA1, GABRG3, GABRA4, GABRA5, SCN2A, GRIN1, GRIA3, GRIA4, CACNG2, KCNV2, GRIA2, GRIA1, KCNN3, CACNA1G, CACNA1H, CACNA1E, CACNA1F, KCTD13, CACNA1C, CACNA1D
GO:0042325	regulation_of_phosphorylation	9.96e-06	0.229777	466	38	DRD1, CCK, ADORA2A, DRD4, BDKRB2, PTEN, PRKAR2B, DAB1, DGKB, APOE, DGKG, RB1CC1, RAC1, ADRA2A, RAPGEF4, ADRA2C, NRG1, APC, FLT1, TAOK2, NF1, MET, DGKK, DGKH, DGKI, GRM1, ADIPOQ, ATXN1, PPP1R9B, ADRB2, TSC1, TSC2, DGKZ, RELN, MAP3K13, VLDLR, HTR2A, CBS
GO:0019220	regulation_of_phosphate_metabolic_process	4.22e-06	0.233277	485	40	DRD1, CCK, ADORA2A, DRD4, BDKRB2, PTEN, PRKAR2B, AGTR2, DAB1, DGKB, APOE, DGKG, RB1CC1, RAC1, ADRA2A, RAPGEF4, ADRA2C, NRG1, APC, FLT1, TAOK2, NF1, MET, YWHAB, DGKK, DGKH, DGKI, GRM1, ADIPOQ, ATXN1, PPP1R9B, ADRB2, TSC1, TSC2, DGKZ, RELN, MAP3K13, VLDLR, HTR2A, CBS
GO:0021761	limbic_system_development	0.00596071	0.233477	32	6	DLX2, DRD1, DLX1, TSC1, BCAN, LMX1A
GO:0021766	hippocampus_development	0.00105609	0.233477	22	6	DLX2, DRD1, DLX1, TSC1, BCAN, LMX1A
GO:0032838	cell_projection_cytoplasm	0.0258672	0.234177	7	3	GRIK2, GRIK3, ADA
GO:0032956	regulation_of_actin_cytoskeleton_organization	8.17e-07	0.235876	89	16	TAC1, CAPZB, TPM1, ARPC1A, ACTR3, TSC1, ARPC3, ARPC2, GSN, RAC1, TSC2, SPTBN1, ADD2, ADD1, SYNPO, SPTAN1
GO:0030165	PDZ_domain_binding	4.74e-05	0.236076	47	10	SSTR2, CADM1, GRIA2, GRIK2, DMD, CLDN1, LIN7C, GRIA3, PTEN, SNTG2
GO:0051898	negative_regulation_of_protein_kinase_B_signaling_cascade	0.000475	0.236376	5	4	DRD3, DRD2, TSC2, PTEN
GO:0048729	tissue_morphogenesis	0.0162851	0.236476	180	14	TBX6, CRYGS, FST, FZD3, TPM1, SHANK3, CTNNB1, EYA1, MACF1, TSC1, CD44, TSC2, PBX1, CHRD
GO:0030426	growth_cone	0.000157	0.236576	54	10	MYO5A, TSC1, STMN2, GSK3B, LRRTM1, TSC2, MAP1B, NTRK2, DPYSL2, APC
GO:0051952	regulation_of_amine_transport	2.09e-06	0.237276	33	10	HTR1B, DRD1, DRD3, ADORA2A, DRD2, OXT, DRD4, OXTR, HTR2C, HTR2A
GO:0010959	regulation_of_metal_ion_transport	0.00294215	0.237376	81	10	ADRB2, DRD1, PTGS2, ADORA2A, DRD2, PLN, DRD4, HOMER1, HTR2A, DMPK
GO:0009123	nucleoside_monophosphate_metabolic_process	0.0107127	0.237676	66	8	ADORA2A, ADK, AK3, ADSL, CNP, DPYD, NT5E, ADA
GO:0030427	site_of_polarized_growth	0.000182	0.240176	55	10	MYO5A, TSC1, STMN2, GSK3B, LRRTM1, TSC2, MAP1B, NTRK2, DPYSL2, APC
GO:0032970	regulation_of_actin_filament-based_process	1.27e-06	0.240676	92	16	TAC1, CAPZB, TPM1, ARPC1A, ACTR3, TSC1, ARPC3, ARPC2, GSN, RAC1, TSC2, SPTBN1, ADD2, ADD1, SYNPO, SPTAN1
GO:0017157	regulation_of_exocytosis	0.00775384	0.240876	34	6	SEPT5, STX1A, DOC2A, RAPGEF4, PCLO, NSF
GO:0045178	basal_part_of_cell	0.0245046	0.240876	30	5	WNT2, ACTR3, CTTNBP2, MACF1, MET
GO:0043405	regulation_of_MAP_kinase_activity	0.07784	0.243476	141	10	APOE, MET, NF1, DRD4, TSC2, ADRA2A, ADRA2C, GRM1, CBS, HTR2A
GO:0014072	response_to_isoquinoline_alkaloid	0.0196291	0.245175	16	4	DRD3, DRD2, GRIN1, TAC1
GO:0009925	basal_plasma_membrane	0.015023	0.245275	26	5	WNT2, ACTR3, CTTNBP2, MACF1, MET
GO:0043278	response_to_morphine	0.0196291	0.246275	16	4	DRD3, DRD2, GRIN1, TAC1
GO:0051896	regulation_of_protein_kinase_B_signaling_cascade	0.00298965	0.246575	17	5	GPX1, DRD3, DRD2, TSC2, PTEN
GO:0031589	cell-substrate_adhesion	0.0285137	0.247075	98	9	TSC1, TAOK2, CD44, CTGF, ITGB7, SGCE, ITGB3, LAMB1, CTNNB1
GO:0048168	regulation_of_neuronal_synaptic_plasticity	4.65e-07	0.249275	36	11	HRAS, DRD1, EGR2, GRIN2B, GRIK2, DRD2, APOE, GRIN1, DLG4, BCAN, DBN1
GO:0051015	actin_filament_binding	0.0131843	0.250275	53	7	MYO5A, MACF1, MYO16, CYFIP1, ARPC4, ADD2, ADD1
GO:0006886	intracellular_protein_transport	0.0378217	0.250975	374	22	ARHGEF2, DRD1, STX1A, RTP4, TAOK2, GRIK2, LIN7B, YWHAB, NLGN1, SRP19, IMMP2L, AP2A2, MACF1, AP2A1, HOMER3, GSK3B, TSC2, AP3D1, SPTBN1, BCL6, CLTCL1, AP2M1
GO:0048562	embryonic_organ_morphogenesis	0.0582196	0.251175	133	10	DLX2, HOXA1, HOXB1, SATB2, EYA1, HOXB8, DLX6, TH, TBX1, FZD3
GO:0021953	central_nervous_system_neuron_differentiation	8.91e-05	0.251275	40	9	ARX, HOXA1, DRD1, DRD2, NR4A2, LMX1A, EPHB3, DCX, LHX8
GO:0009954	proximal/distal_pattern_formation	0.00933627	0.254275	23	5	DLX2, DLX1, PBX1, CTNNB1, APC
GO:0070271	protein_complex_biogenesis	0.0212925	0.255374	505	29	POLR2H, HRAS, GRIK2, ARPC4, CDH2, CTNNB1, WNT2, CTTNBP2, RANBP9, MAZ, GSN, ALOX5AP, IL1RAP, RAC1, DLG4, NRG1, SLC1A1, NEFL, APC, ALDH5A1, YWHAB, MED12, DGKH, ADIPOQ, ADRB2, TSC1, TSC2, ADSL, QPRT
GO:0005516	calmodulin_binding	4.09e-06	0.255674	140	19	MYO5A, STRN3, STRN4, GRIN1, PPP3R1, STRN, ITPKA, DAPK1, CAMK4, KCNN3, MAP2, PPP3CC, SPTBN1, NOS2, CACNA1C, ADD2, ADD1, MAP6D1, SPTAN1
GO:0043393	regulation_of_protein_binding	0.0902836	0.257974	29	4	ADRB2, NRG1, ADD2, ADD1
GO:0051721	protein_phosphatase_2A_binding	0.003592	0.258774	9	4	STRN3, STRN4, STRN, CACNA1C
GO:0009161	ribonucleoside_monophosphate_metabolic_process	0.00194455	0.259474	25	6	ADK, AK3, ADSL, DPYD, NT5E, ADA
GO:0006461	protein_complex_assembly	0.0212925	0.259574	505	29	POLR2H, HRAS, GRIK2, ARPC4, CDH2, CTNNB1, WNT2, CTTNBP2, RANBP9, MAZ, GSN, ALOX5AP, IL1RAP, RAC1, DLG4, NRG1, SLC1A1, NEFL, APC, ALDH5A1, YWHAB, MED12, DGKH, ADIPOQ, ADRB2, TSC1, TSC2, ADSL, QPRT
GO:0042455	ribonucleoside_biosynthetic_process	0.0329265	0.262774	8	3	ADK, NT5E, ADA
GO:0003073	regulation_of_systemic_arterial_blood_pressure	0.00161134	0.264274	35	7	ADRB2, AVP, AGTR2, DRD3, DRD2, AVPR1A, TPM1
GO:0046085	adenosine_metabolic_process	0.00398992	0.264474	3	3	ADK, NT5E, ADA
GO:0046129	purine_ribonucleoside_biosynthetic_process	0.0329265	0.265473	8	3	ADK, NT5E, ADA
GO:0060348	bone_development	0.0386143	0.265673	123	10	SATB2, PTGS2, CTGF, NF1, ANKRD11, GABBR1, FHL2, OSTN, CHRD, AHSG
GO:0045776	negative_regulation_of_blood_pressure	0.000146	0.266673	23	7	ADRB2, AGTR2, DRD3, DRD2, OXT, ABAT, BDKRB2
GO:0060004	reflex	0.0413145	0.267773	9	3	KCNMA1, DRD3, FOXP2
GO:0009163	nucleoside_biosynthetic_process	0.0329265	0.269073	8	3	ADK, NT5E, ADA
GO:0010243	response_to_organic_nitrogen	2.73e-06	0.269073	63	13	DRD1, DRD3, PTGS2, DRD2, ADORA2A, OXT, DRD4, GRIN1, NR4A2, OXTR, DBH, NEFL, SST
GO:0007167	enzyme_linked_receptor_protein_signaling_pathway	0.0160735	0.269973	342	22	PTPRD, FLT1, EFNB3, ADORA2A, GRIK2, BAIAP2, FGF17, MET, FST, BDKRB2, EPHB3, PTEN, NTRK3, EPHA4, ADRB2, CTGF, NTRK1, TSC2, NTRK2, SPTBN1, NRG1, CHRD
GO:0030507	spectrin_binding	0.0186078	0.270073	6	3	ANK1, ADD2, ADD1
GO:0031645	negative_regulation_of_neurological_system_process	5.32e-06	0.270073	28	9	HTR1B, AVP, DRD1, PTGS2, GRIK2, DRD2, GRIK3, AVPR1A, HTR2A
GO:0051970	negative_regulation_of_transmission_of_nerve_impulse	2.04e-06	0.270373	25	9	HTR1B, AVP, DRD1, PTGS2, GRIK2, DRD2, GRIK3, AVPR1A, HTR2A
GO:0007216	metabotropic_glutamate_receptor_signaling_pathway	0.0253064	0.271673	7	3	HOMER3, GRIK3, HOMER1
GO:0043549	regulation_of_kinase_activity	9.28e-06	0.272073	357	32	DRD1, CCK, ADORA2A, DRD4, PTEN, PRKAR2B, DAB1, DGKB, APOE, DGKG, RAC1, ADRA2A, ADRA2C, NRG1, APC, FLT1, TAOK2, NF1, MET, DGKK, DGKH, DGKI, GRM1, ADRB2, TSC1, TSC2, DGKZ, RELN, MAP3K13, VLDLR, HTR2A, CBS
GO:0008064	regulation_of_actin_polymerization_or_depolymerization	7.19e-05	0.275072	61	11	ACTR3, ARPC1A, ARPC3, GSN, ARPC2, RAC1, SPTBN1, CAPZB, ADD2, SPTAN1, ADD1
GO:0051338	regulation_of_transferase_activity	2.1e-05	0.278572	372	32	DRD1, CCK, ADORA2A, DRD4, PTEN, PRKAR2B, DAB1, DGKB, APOE, DGKG, RAC1, ADRA2A, ADRA2C, NRG1, APC, FLT1, TAOK2, NF1, MET, DGKK, DGKH, DGKI, GRM1, ADRB2, TSC1, TSC2, DGKZ, RELN, MAP3K13, VLDLR, HTR2A, CBS
GO:0021952	central_nervous_system_projection_neuron_axonogenesis	0.0704353	0.280072	12	3	NR4A2, EPHB3, DCX
GO:0032225	regulation_of_synaptic_transmission,dopaminergic	0.000324	0.280472	10	5	DRD1, PTGS2, DRD3, DRD2, DRD4
GO:0048148	behavioral_response_to_cocaine	0.000115	0.280472	8	5	DRD1, DRD3, DRD2, DRD4, ABAT
GO:0032868	response_to_insulin_stimulus	0.0316631	0.280872	100	9	DRD1, AR, EGR2, TSC1, BAIAP2, GHSR, ABCC5, VLDLR, AHSG
GO:0022410	circadian_sleep/wake_cycle_process	0.0601301	0.281272	11	3	DRD1, DRD3, ADA
GO:0042451	purine_nucleoside_biosynthetic_process	0.0329265	0.281772	8	3	ADK, NT5E, ADA
GO:0051129	negative_regulation_of_cellular_component_organization	7.07e-05	0.282172	142	17	ARHGEF2, MAP1A, MAP1B, RTN4R, PTEN, CAPZB, ADIPOQ, GSN, MAP2, RAC1, SPTBN1, SEMA3A, ADD2, ADD1, MAP6D1, APC, SPTAN1
GO:0033596	TSC1-TSC2_complex	0.00408304	0.282572	3	3	TSC1, TSC2, NEFL
GO:0050805	negative_regulation_of_synaptic_transmission	8.36e-05	0.283372	21	7	HTR1B, DRD1, PTGS2, GRIK2, DRD2, GRIK3, HTR2A
GO:0042749	regulation_of_circadian_sleep/wake_cycle	0.0601301	0.283772	11	3	DRD1, DRD3, ADA
GO:0045187	regulation_of_circadian_sleep/wake_cycle,sleep	0.0601301	0.284872	11	3	DRD1, DRD3, ADA
GO:0031529	ruffle_organization	0.0413145	0.285771	9	3	RAC1, CYFIP1, TPM1
GO:0030832	regulation_of_actin_filament_length	9.54e-05	0.288471	63	11	ACTR3, ARPC1A, ARPC3, GSN, ARPC2, RAC1, SPTBN1, CAPZB, ADD2, SPTAN1, ADD1
GO:0014002	astrocyte_development	0.00244582	0.288671	8	4	DRD1, ADORA2A, NF1, EIF2B5
GO:0048708	astrocyte_differentiation	0.00495901	0.291571	10	4	DRD1, ADORA2A, NF1, EIF2B5
GO:0030833	regulation_of_actin_filament_polymerization	2.41e-05	0.292771	54	11	ACTR3, ARPC1A, ARPC3, GSN, ARPC2, RAC1, SPTBN1, CAPZB, ADD2, SPTAN1, ADD1
GO:0032409	regulation_of_transporter_activity	0.00117035	0.293171	33	7	ADRB2, DRD3, ADORA2A, DRD2, DRD4, PON1, HOMER1
GO:0042060	wound_healing	0.0513674	0.294671	191	13	KNG1, ADORA2A, F13A1, NF1, ITGB3, TPM1, DTNBP1, GPX1, CD44, GSN, GP1BB, NRG1, SYT17
GO:0042713	sperm_ejaculation	0.0126578	0.29557	5	3	OXT, AVPR1A, OXTR
GO:0016310	phosphorylation	0.0940137	0.30067	800	38	FRK, DRD4, FER, EPHB3, PRKG1, DMPK, WNT2, CTTNBP2, ADRA2A, ADRA2C, STK39, PIK3CG, ITK, FLT1, TAOK2, MET, AK3, PRKCG, GRM1, CDKL5, MARK1, PRKCB, DAPK1, NTRK3, ATP6V1C2, EPHA4, CAMK4, RPS6KA2, GSK3B, NTRK1, NTRK2, MAP2, SPTBN1, RELN, GRK4, TSSK2, CIT, MAP3K13
GO:0001649	osteoblast_differentiation	0.068458	0.30107	42	5	SATB2, NF1, GABBR1, FHL2, CHRD
GO:0019229	regulation_of_vasoconstriction	0.00137744	0.30307	34	7	AVP, PTGS2, AVPR1A, BDKRB2, CACNA1C, DBH, HTR2A
GO:0031346	positive_regulation_of_cell_projection_organization	0.00734365	0.305069	47	7	ACTR3, NTRK3, ROBO1, MAP1B, RAC1, NEFL, APC
GO:0060053	neurofilament_cytoskeleton	0.0051236	0.307169	10	4	MACF1, DLGAP2, NEFL, NEFM
GO:0007026	negative_regulation_of_microtubule_depolymerization	0.00021	0.308069	16	6	ARHGEF2, MAP1A, MAP2, MAP1B, MAP6D1, APC
GO:0070727	cellular_macromolecule_localization	0.019845	0.308569	414	25	RTP2, DRD1, RTP4, GRIK2, RTP1, SRP19, CTNNB1, IMMP2L, MACF1, HOMER3, AP3D1, BCL6, AP2M1, STX1A, ARHGEF2, TAOK2, NLGN1, LIN7B, YWHAB, AP2A2, AP2A1, GSK3B, TSC2, SPTBN1, CLTCL1
GO:0034613	cellular_protein_localization	0.0182984	0.311469	411	25	RTP2, DRD1, RTP4, GRIK2, RTP1, SRP19, CTNNB1, IMMP2L, MACF1, HOMER3, AP3D1, BCL6, AP2M1, STX1A, ARHGEF2, TAOK2, NLGN1, LIN7B, YWHAB, AP2A2, AP2A1, GSK3B, TSC2, SPTBN1, CLTCL1
GO:0031114	regulation_of_microtubule_depolymerization	0.00021	0.312169	16	6	ARHGEF2, MAP1A, MAP2, MAP1B, MAP6D1, APC
GO:0043900	regulation_of_multi-organism_process	0.00011	0.315868	31	8	AP2A2, HS3ST5, AP2A1, OXT, OXTR, NOS2, ADA, AP2M1
GO:0006468	protein_amino_acid_phosphorylation	0.0226564	0.316268	667	36	FRK, DRD4, FER, EPHB3, PRKG1, DMPK, WNT2, CTTNBP2, ADRA2A, ADRA2C, STK39, PIK3CG, ITK, FLT1, TAOK2, MET, PRKCG, GRM1, CDKL5, MARK1, PRKCB, DAPK1, NTRK3, EPHA4, CAMK4, RPS6KA2, GSK3B, NTRK1, NTRK2, MAP2, SPTBN1, RELN, GRK4, TSSK2, CIT, MAP3K13
GO:0008287	protein_serine/threonine_phosphatase_complex	0.0612241	0.316868	40	5	PPP1R9B, STRN3, STRN4, PPP3R1, STRN
GO:0051893	regulation_of_focal_adhesion_formation	0.0329265	0.317368	8	3	TSC1, TSC2, PTEN
GO:0031111	negative_regulation_of_microtubule_polymerization_or_depolymerization	0.000289	0.318268	17	6	ARHGEF2, MAP1A, MAP2, MAP1B, MAP6D1, APC
GO:0051924	regulation_of_calcium_ion_transport	0.0135101	0.321268	69	8	ADRB2, DRD1, PTGS2, ADORA2A, DRD2, PLN, DRD4, HOMER1
GO:0043086	negative_regulation_of_catalytic_activity	0.05218	0.323468	277	17	OPRM1, DRD1, DRD3, ADORA2A, DRD2, NF1, DRD4, GABBR1, GPX1, SSTR2, GRM3, APOE, GRM8, TSC2, PSMD2, ADRA2A, APC
GO:0060341	regulation_of_cellular_localization	3.96e-08	0.326367	248	30	SEPT5, CPLX3, CADM1, DRD3, ADORA2A, DRD2, OXT, DRD4, FST, OXTR, HTR1B, GRIN2B, RAPGEF4, NOS2, NSF, APC, AVP, STX1A, NF1, PARK2, ADIPOQ, PCLO, DOC2A, GRM8, GSK3B, NTRK2, AVPR1A, GHSR, HTR2C, HTR2A
GO:0034330	cell_junction_organization	0.0182452	0.328967	57	7	TAOK2, NLGN4X, STRN, NLGN2, ITGB3, CTNNA1, APC
GO:0043627	response_to_estrogen_stimulus	0.00170713	0.330067	105	12	WNT2, KCNMA1, CTTNBP2, PTGS2, STRN3, OXT, ARNT2, MAP1B, ESR1, OXTR, PTEN, CTNNB1
GO:0042135	neurotransmitter_catabolic_process	0.00356856	0.331367	9	4	ALDH5A1, MAOA, ABAT, COMT
GO:0009450	gamma-aminobutyric_acid_catabolic_process	0.0725573	0.332867	2	2	ALDH5A1, ABAT
GO:0008104	protein_localization	0.0559437	0.334567	882	43	ARFGAP1, RTP2, DRD1, RTP4, GRIK2, GRIP1, DRD2, RTP1, NBEA, SRP19, CTNNB1, IMMP2L, MACF1, ANK3, HOMER3, DMD, RANBP6, APBA2, AP3D1, BCL6, AGAP1, NSF, AP2M1, ARHGEF2, STX1A, RAB39B, TAOK2, LIN7B, YWHAB, NLGN1, LIN7C, SHANK1, PRKCB, SENP2, AP2A2, GRIA2, CADPS2, AP2A1, GSK3B, TSC2, SPTBN1, CLTCL1, MVP
GO:0007015	actin_filament_organization	6.18e-05	0.335366	72	12	ALDOA, PPP1R9B, ARHGEF2, PPP1R9A, GSN, RAC1, ARPC4, GHSR, DBN1, ADD2, ADD1, DLG1
GO:0045596	negative_regulation_of_cell_differentiation	0.000421	0.335766	216	20	DRD3, ESRRB, NF1, FST, RTN4R, ITGB3, LMX1A, OSTN, ISL1, ADIPOQ, CTNNB1, DLX2, BDNF, DLX1, PBX1, BCL6, CNTN4, SEMA3A, CHRD, APC
GO:0007160	cell-matrix_adhesion	0.0463716	0.339966	89	8	TSC1, TAOK2, CD44, CTGF, ITGB7, SGCE, ITGB3, CTNNB1
GO:0017156	calcium_ion-dependent_exocytosis	0.0513596	0.341066	23	4	STX1A, RAPGEF4, CACNA1C, RIMS3
GO:0010701	positive_regulation_of_norepinephrine_secretion	0.0725573	0.341366	2	2	OXT, OXTR
GO:0015459	potassium_channel_regulator_activity	0.0188195	0.345165	28	5	ADRB2, DRD2, DRD4, ADRA2A, DLG1
GO:0051966	regulation_of_synaptic_transmission,glutamatergic	2.27e-13	0.346265	19	13	DRD1, PTGS2, DRD2, GRIK2, ADORA2A, GRIK3, OXTR, GRIA4, GRM1, HTR1B, GRIA2, NTRK2, HTR2A
GO:0001503	ossification	0.062978	0.347865	115	9	SATB2, PTGS2, CTGF, NF1, GABBR1, FHL2, OSTN, CHRD, AHSG
GO:0007631	feeding_behavior	1.19e-06	0.348265	69	14	DRD1, CCK, DRD2, ADORA2A, OXT, TH, GRIN1, OXTR, BDNF, HTR1B, GRIN2B, NTRK2, GHSR, HTR2C
GO:0032231	regulation_of_actin_filament_bundle_formation	0.00668855	0.348465	21	5	TSC1, TSC2, TAC1, TPM1, SYNPO
GO:0004713	protein_tyrosine_kinase_activity	0.00882646	0.348965	166	14	NRP2, FRK, ITK, FLT1, EFNB3, MET, FER, EPHB3, NTRK3, WNT2, EPHA4, CTTNBP2, NTRK1, NTRK2
GO:0051492	regulation_of_stress_fiber_formation	0.00459203	0.349065	19	5	TSC1, TSC2, TAC1, TPM1, SYNPO
GO:0035270	endocrine_system_development	0.0135101	0.351765	69	8	EYA1, DRD2, SLC6A3, NF1, TBX1, PBX1, ISL1, PITX1
GO:0043025	cell_soma	1.83e-14	0.352165	168	33	SCN1A, DRD1, CCK, CLCN2, ADORA2A, GRIK2, GRIK3, TH, TAC1, STRN, ADA, NOV, APOE, SYNPO, STRN3, MAP1B, ESR1, GRIA3, GRIA4, DPYSL2, ESR2, GRM8, GSK3B, TSC2, MAP2, NTRK2, CACNA1G, CACNA1H, CACNA1E, GRK4, FABP7, CACNA1C, SST
GO:0005883	neurofilament	0.018941	0.352465	6	3	DLGAP2, NEFL, NEFM
GO:0030029	actin_filament-based_process	3.07e-05	0.352665	241	24	MYO5A, ALDOA, HRAS, ARHGEF2, TAOK2, NF1, ARPC4, PRKG1, CAPZB, TPM1, CORO2B, ARPC1A, PPP1R9B, PPP1R9A, RAC2, GSN, RAC1, ADRA2A, BCL6, GHSR, DBN1, ADD2, ADD1, DLG1
GO:0046903	secretion	1.86e-05	0.353165	300	28	SEPT5, VIP, CPLX3, DRD3, ADORA2A, DRD2, OXT, DRD4, OXTR, BDKRB2, RIMS3, BDNF, ANK1, RAPGEF4, KNG1, KCNMA1, AVP, STX1A, LIN7B, NLGN1, LIN7C, PCLO, DOC2A, CADPS2, NTRK2, CACNA1C, GHSR, UNC13A
GO:0042133	neurotransmitter_metabolic_process	0.00105609	0.354265	22	6	ALDH5A1, MAOA, TH, ABAT, COMT, DBH
GO:0042476	odontogenesis	0.0485388	0.355764	54	6	DLX2, DLX1, FST, LAMB1, LHX8, CTNNB1
GO:0004672	protein_kinase_activity	0.0277835	0.356964	606	33	POLR2H, NRP2, FRK, FER, EPHB3, PRKG1, ITPKA, DMPK, WNT2, CTTNBP2, STK39, ITK, FLT1, EFNB3, TAOK2, MET, PRKCG, MARK1, CDKL5, DAPK1, PRKCB, NTRK3, EPHA4, CAMK4, RPS6KA2, GSK3B, NTRK1, NTRK2, RELN, GRK4, TSSK2, CIT, MAP3K13
GO:0014061	regulation_of_norepinephrine_secretion	0.018525	0.357064	6	3	ADORA2A, OXT, OXTR
GO:0051258	protein_polymerization	0.0339294	0.358564	49	6	WNT2, CTTNBP2, GSN, RAC1, ARPC4, NEFL
GO:0005911	cell-cell_junction	0.000276	0.360364	190	19	ARHGEF2, SCN1A, PTPRM, CADM1, CLDN5, SCN2A, LIN7B, OXTR, LIN7C, STRN, CDH2, CTNNA3, CTNNB1, CTNNA2, CLDN1, SYNPO, APC, SPTAN1, DLG1
GO:0046637	regulation_of_alpha-beta_T_cell_differentiation	0.0125853	0.361464	25	5	CD83, IKZF1, AP3D1, BCL6, ADA
GO:0016917	GABA_receptor_activity	0.000191	0.362964	24	7	GABRD, GABRG3, GABRB3, GABRA4, GABRB1, GABRA5, GABBR1
GO:0008328	ionotropic_glutamate_receptor_complex	0.000108	0.363464	14	6	GRIN2B, GRIK2, GRIA1, GRIN1, DLG4, GRIA4
GO:0032228	regulation_of_synaptic_transmission,GABAergic	0.000289	0.363664	17	6	HRAS, HTR1B, ADORA2A, DRD2, OXTR, TAC1
GO:0051048	negative_regulation_of_secretion	0.000869	0.365563	55	9	DRD3, DRD2, OXT, FST, DRD4, GHSR, NRG1, ADIPOQ, ADA
GO:0002118	aggressive_behavior	0.00778457	0.368263	4	3	AVP, OXT, AVPR1A
GO:0046634	regulation_of_alpha-beta_T_cell_activation	0.00989104	0.371763	36	6	CD83, IKZF1, ADORA2A, AP3D1, BCL6, ADA
GO:0015674	di-,tri-valent_inorganic_cation_transport	0.0303664	0.372663	176	13	DRD2, GRIN1, SFXN1, CACNG2, PRKCB, GRIN2B, PLN, CACNA1G, CACNA1H, CACNA1E, CACNA1F, CACNA1C, CACNA1D
GO:0001889	liver_development	0.0130502	0.374463	53	7	MAN2A1, CADM1, JARID2, RB1CC1, NF1, ADA, CTNNB1
GO:0031894	V1A_vasopressin_receptor_binding	0.00400842	0.374763	3	3	AVP, OXT, AVPR1A
GO:0060746	parental_behavior	5.91e-05	0.375062	7	5	AVP, OXT, AVPR1A, OXTR, DBH
GO:0045924	regulation_of_female_receptivity	0.0126578	0.375462	5	3	AVP, OXT, AVPR1A
GO:0031893	vasopressin_receptor_binding	0.00400842	0.375962	3	3	AVP, OXT, AVPR1A
GO:0002125	maternal_aggressive_behavior	0.00398992	0.376662	3	3	AVP, OXT, AVPR1A
GO:0060180	female_mating_behavior	0.0126578	0.379262	5	3	AVP, OXT, AVPR1A
GO:0048169	regulation_of_long-term_neuronal_synaptic_plasticity	8.36e-05	0.381062	21	7	HRAS, DRD1, GRIN2B, GRIK2, DRD2, GRIN1, DLG4
GO:0001501	skeletal_system_development	0.0149311	0.381862	319	21	SATB2, PTGS2, UFD1L, NF1, GABBR1, FHL2, TBX1, OSTN, CTNNB1, AHSG, DLX2, DLX1, EYA1, HOXB1, CTGF, HOXB8, DLX6, ANKRD11, PBX1, CHRD, PITX1
GO:0007626	locomotory_behavior	3.21e-11	0.382962	274	37	OPRM1, NRP2, SCN1A, HRAS, DRD1, DRD3, ADORA2A, DRD2, SLC6A3, TH, DRD4, STRN, CNP, FER, NPAS2, RAC2, ROBO1, RAC1, APBA2, SEMA3A, KCNMA1, PLD1, AVP, EFNB3, GRIN1, NR4A2, PARK2, DBH, GRM1, ATXN1, FEZF2, EPHA4, HOXB8, TSC2, ABAT, RELN, CACNA1C
GO:0045987	positive_regulation_of_smooth_muscle_contraction	0.027087	0.383462	18	4	PTGS2, OXT, OXTR, ADA
GO:0045859	regulation_of_protein_kinase_activity	1.26e-05	0.383662	345	31	DRD1, CCK, ADORA2A, DRD4, PTEN, PRKAR2B, DAB1, DGKB, APOE, DGKG, ADRA2A, ADRA2C, NRG1, APC, FLT1, TAOK2, NF1, MET, DGKK, DGKH, DGKI, GRM1, ADRB2, TSC1, TSC2, DGKZ, RELN, MAP3K13, HTR2A, VLDLR, CBS
GO:0042711	maternal_behavior	5.91e-05	0.384362	7	5	AVP, OXT, AVPR1A, OXTR, DBH
GO:0007616	long-term_memory	0.0704353	0.386861	12	3	GRIA1, GRIN1, TAC1
GO:0005938	cell_cortex	0.00864918	0.387361	146	13	SEPT5, SEPT3, RAI14, CAPZB, CTNNB1, PPP1R9B, PPP1R9A, TSC1, MACF1, DLG4, SPTBN1, NOS2, SPTAN1
GO:0045933	positive_regulation_of_muscle_contraction	0.0407049	0.387661	21	4	PTGS2, OXT, OXTR, ADA
GO:0032279	asymmetric_synapse	0.0422064	0.388961	9	3	GRIA2, ADORA2A, GRIA3
GO:0044093	positive_regulation_of_molecular_function	2.65e-06	0.389461	586	46	OPRM1, DRD1, CCK, DRD3, ADORA2A, DRD2, DRD4, TPM1, PRKAR2B, AGTR2, DAB1, DGKB, APOE, DGKG, RAC1, ADRA2A, PSMD2, ADRA2C, NRG1, FLT1, TAOK2, NF1, MET, YWHAB, NR4A2, DGKK, DGKH, DGKI, HOMER1, GRM1, ADRB2, TSC1, HTR7, NTRK1, NTRK2, TSC2, AVPR1A, PON1, DGKZ, RELN, HTR2C, MAP3K13, ADD2, VLDLR, HTR2A, ADD1
GO:0045930	negative_regulation_of_mitotic_cell_cycle	0.0458783	0.391261	22	4	MYO16, DGKZ, BCL6, DLG1
GO:0044448	cell_cortex_part	0.0122443	0.394561	83	9	SEPT5, PPP1R9B, PPP1R9A, SEPT3, DLG4, SPTBN1, NOS2, CAPZB, SPTAN1
GO:0030863	cortical_cytoskeleton	0.0094879	0.39636	49	7	PPP1R9B, PPP1R9A, DLG4, SPTBN1, NOS2, CAPZB, SPTAN1
GO:0044092	negative_regulation_of_molecular_function	0.0708191	0.39636	334	19	OPRM1, DRD1, DRD3, ADORA2A, DRD2, NF1, DRD4, GABBR1, GPX1, SSTR2, ADRB2, GRM3, GRM8, APOE, TSC2, PSMD2, ADRA2A, PBX1, APC
GO:0046777	protein_amino_acid_autophosphorylation	0.0375813	0.39706	85	8	WNT2, NTRK3, CTTNBP2, MET, NTRK2, FER, MAP3K13, CDKL5
GO:0000226	microtubule_cytoskeleton_organization	0.00109587	0.39736	147	15	MAP1B, ARPC4, CNP, PCM1, MARK1, CTNNB1, WNT2, CTTNBP2, RANBP9, TUBGCP5, MACF1, MAP2, RANBP1, NEFL, NEFM
GO:0008017	microtubule_binding	0.0502277	0.39766	72	7	ARHGEF2, TUBGCP5, MACF1, MAP1B, DCX, MAP6D1, APC
GO:0021984	adenohypophysis_development	0.0413145	0.39866	9	3	EYA1, DRD2, SLC6A3
GO:0005901	caveola	0.0125807	0.40226	52	7	KCNMA1, CDH13, ADRB2, DRD1, PTGS2, TSC2, CACNA1C
GO:0019898	extrinsic_to_membrane	0.00178563	0.40336	494	33	SEPT3, PTGS2, EPB41L4A, STRN, NBEA, MYLIP, CTNNB1, APOE, RAC1, DLG4, RAPGEF4, GNG2, EHD3, DLG1, DLGAP1, DLGAP3, DLGAP2, STRN3, BAIAP2, LRRC1, STRN4, LIN7B, DGKK, LIN7C, PRKCB, PJA2, DOC2A, TSC1, TSC2, LIPH, MAP3K13, SYT17, UNC13A
GO:0045823	positive_regulation_of_heart_contraction	0.0134757	0.40386	14	4	ADRB2, AVPR1A, TPM1, ADA
GO:0048598	embryonic_morphogenesis	0.0102578	0.40386	307	21	TBX6, SATB2, ESRRB, CRABP2, TH, HIRA, FZD3, TBX1, SHANK3, CTNNB1, DLX2, HOXA1, EYA1, HOXB1, MACF1, TSC1, HOXB8, DLX6, TSC2, PBX1, CHRD
GO:0005862	muscle_thin_filament_tropomyosin	0.00796395	0.406159	4	3	TPM2, TPM1, TPM3
GO:0009156	ribonucleoside_monophosphate_biosynthetic_process	0.0513596	0.406859	23	4	ADK, ADSL, DPYD, ADA
GO:0048732	gland_development	0.000469	0.407759	135	15	AR, IKZF1, DRD2, SLC6A3, NF1, MET, OXTR, TBX1, ISL1, WNT2, CTTNBP2, EYA1, PBX1, NRG1, PITX1
GO:0008290	F-actin_capping_protein_complex	0.0258672	0.408659	7	3	CAPZB, ADD2, ADD1
GO:0010460	positive_regulation_of_heart_rate	0.0504034	0.409059	10	3	AVPR1A, TPM1, ADA
GO:0015631	tubulin_binding	0.0776195	0.409359	100	8	ALDOA, ARHGEF2, TUBGCP5, MACF1, MAP1B, DCX, MAP6D1, APC
GO:0048706	embryonic_skeletal_system_development	0.0234636	0.409859	77	8	DLX2, HOXB1, SATB2, EYA1, DLX1, HOXB8, TBX1, PBX1
GO:0046638	positive_regulation_of_alpha-beta_T_cell_differentiation	0.0358454	0.410759	20	4	CD83, IKZF1, AP3D1, ADA
GO:0046635	positive_regulation_of_alpha-beta_T_cell_activation	0.0695791	0.410859	26	4	CD83, IKZF1, AP3D1, ADA
GO:0007017	microtubule-based_process	0.0868271	0.412259	253	15	MAP1B, ARPC4, CNP, PCM1, MARK1, CTNNB1, WNT2, CTTNBP2, RANBP9, TUBGCP5, MACF1, MAP2, RANBP1, NEFL, NEFM
GO:0030036	actin_cytoskeleton_organization	3.36e-05	0.413059	226	23	ALDOA, HRAS, ARHGEF2, TAOK2, NF1, ARPC4, PRKG1, CAPZB, TPM1, CORO2B, ARPC1A, PPP1R9B, PPP1R9A, RAC2, GSN, RAC1, ADRA2A, BCL6, GHSR, DBN1, ADD2, ADD1, DLG1
GO:0042752	regulation_of_circadian_rhythm	0.0407049	0.413459	21	4	DRD1, DRD3, PER1, ADA
GO:0042692	muscle_cell_differentiation	0.00516939	0.415958	121	12	GPX1, HRAS, SYNE1, TSC1, AVPR1A, CACNA1H, CACNG2, NRG1, HOMER1, TPM1, PITX1, CTNNB1
GO:0032147	activation_of_protein_kinase_activity	7.8e-05	0.417158	114	15	FLT1, CCK, TAOK2, ADORA2A, DGKK, DGKH, DGKI, GRM1, PRKAR2B, ADRB2, DGKB, DGKG, DGKZ, NRG1, MAP3K13
GO:0044057	regulation_of_system_process	7.13e-28	0.419658	309	62	HRAS, PTGS2, GRIK2, GRIK3, FST, BCAN, DMPK, BDNF, AGTR2, HTR1B, GRIN2B, APOE, DLG4, NOS2, SEMA3A, KCNMA1, STX1A, AVP, EGR2, GRM1, GRM3, SSTR2, ADRB2, GRM8, CNTN4, DBN1, CPLX3, DRD1, CCK, DRD3, ADORA2A, DRD2, OXT, TH, DRD4, CTNND2, TAC1, OXTR, CDH2, BDKRB2, TPM1, ADA, TPM3, FLT1, MAP1B, GRIN1, NLGN1, NLGN2, NLGN3, PARK2, GRIA4, DBH, GRIA2, PLN, NTRK2, AVPR1A, CACNA1G, CACNA1H, CACNA1C, GHSR, HTR2C…
GO:0005234	extracellular-glutamate-gated_ion_channel_activity	3.04e-10	0.420858	19	11	GRIN2B, GRIA2, GRIK2, GRIA1, GRIK3, GRIN1, GRIK5, GRID2, GRIA3, GRIA4, GRID1
GO:0016192	vesicle-mediated_transport	0.000773	0.421758	576	38	ARFGAP1, SEPT5, CPLX3, HRAS, DRD3, ADORA2A, DTNBP1, AHSG, CTNNB1, RIMS3, ANK1, GSN, APOE, RAC1, DLG4, AP3D1, RAPGEF4, AP2M1, STX1A, LIN7B, NLGN1, LIN7C, PCLO, CORO1C, AP2A2, ADRB2, DOC2A, GRIA2, CADPS2, GRIA1, AP2A1, TSC2, GRK4, CACNA1C, CLTCL1, UNC13A, DNM1, VLDLR
GO:0004970	ionotropic_glutamate_receptor_activity	1.49e-10	0.421958	18	11	GRIN2B, GRIA2, GRIK2, GRIA1, GRIK3, GRIN1, GRIK5, GRID2, GRIA3, GRIA4, GRID1
GO:0021543	pallium_development	7.05e-08	0.425057	46	13	DRD1, GRIN1, NF1, BCAN, LMX1A, AHSG, ARX, DLX2, DLX1, DAB1, TSC1, RAC1, RELN
GO:0021987	cerebral_cortex_development	0.000167	0.427657	33	8	ARX, DAB1, TSC1, NF1, GRIN1, RAC1, RELN, AHSG
GO:0051480	cytosolic_calcium_ion_homeostasis	0.00427477	0.432157	118	12	KNG1, AVP, DRD1, DRD2, OXT, AVPR1A, CACNA1G, GPR6, OXTR, TAC1, BDKRB2, CACNA1C
GO:0000122	negative_regulation_of_transcription_from_RNA_polymerase_II_promoter	0.0201853	0.433257	266	18	GLIS3, SATB2, IKZF1, DRD3, JARID2, STRN3, FST, MECP2, MBD3, CTNNB1, FOXP2, DLX2, DLX1, MEIS2, BCL6, OLIG2, TCF4, SMARCA2
GO:0019903	protein_phosphatase_binding	0.000504	0.433257	39	8	PPP1R9B, STRN3, STRN4, STRN, CDH2, AKAP11, CACNA1C, CTNNB1
GO:0043524	negative_regulation_of_neuron_apoptosis	0.000517	0.433757	51	9	HRAS, DLX1, BDNF, ADORA2A, GRIK2, NTRK1, GRIN1, NR4A2, NEFL
GO:0006816	calcium_ion_transport	0.0162541	0.434457	142	12	GRIN2B, DRD2, PLN, GRIN1, CACNA1G, CACNA1H, CACNA1E, CACNG2, CACNA1F, CACNA1C, CACNA1D, PRKCB
GO:0007423	sensory_organ_development	0.00502216	0.434457	229	18	KCNMA1, CRYGS, PTPRM, IKZF1, NF1, TH, FZD3, TBX1, CTNNB1, FOXP2, HOXA1, BDNF, EYA1, MEIS2, GRIN2B, DLX6, NTRK2, APC
GO:0035295	tube_development	0.000529	0.434857	220	20	FLT1, CLCN2, FZD3, SHANK3, ADA, CTNNB1, FOXP2, WNT2, SEMA5A, MAN2A1, CTTNBP2, BDNF, EYA1, TSC1, CD44, CTGF, DHCR7, TSC2, HSD11B1, PBX1
GO:0014704	intercalated_disc	0.000158	0.435356	15	6	SCN1A, SCN2A, CDH2, CTNNA3, SPTAN1, CTNNB1
GO:0043168	anion_binding	0.054295	0.436356	92	8	GABRD, GABRG3, CLCN2, GABRB3, GABRA4, GABRB1, NLGN4X, GABRA5
GO:0034707	chloride_channel_complex	0.0163201	0.437056	55	7	GABRD, GABRG3, CLCN2, GABRB3, GABRA4, GABRB1, GABRA5
GO:0005254	chloride_channel_activity	0.0502277	0.437156	72	7	GABRD, GABRG3, CLCN2, GABRB3, GABRA4, GABRB1, GABRA5
GO:0031404	chloride_ion_binding	0.023718	0.437456	77	8	GABRD, GABRG3, CLCN2, GABRB3, GABRA4, GABRB1, NLGN4X, GABRA5
GO:0048771	tissue_remodeling	0.000981	0.437456	56	9	ADRB2, AGTR2, RAC2, RAC1, TBX1, NOS2, ITGA4, DBH, CTNNB1
GO:0031895	V1B_vasopressin_receptor_binding	0.0727271	0.438356	2	2	AVP, OXT
GO:0007204	elevation_of_cytosolic_calcium_ion_concentration	0.00247764	0.439456	110	12	KNG1, AVP, DRD1, DRD2, OXT, AVPR1A, CACNA1G, GPR6, OXTR, TAC1, BDKRB2, CACNA1C
GO:0048568	embryonic_organ_development	0.0260129	0.439856	172	13	SATB2, ESRRB, TH, FZD3, TBX1, ADA, HOXA1, DLX2, EYA1, HOXB1, HOXB8, DLX6, PBX1
GO:0005253	anion_channel_activity	0.0689009	0.441156	78	7	GABRD, GABRG3, CLCN2, GABRB3, GABRA4, GABRB1, GABRA5
GO:0043244	regulation_of_protein_complex_disassembly	1.96e-06	0.441656	51	12	ARHGEF2, GSN, MAP1A, MAP2, MAP1B, SPTBN1, CAPZB, ADD2, SPTAN1, ADD1, MAP6D1, APC
GO:0051494	negative_regulation_of_cytoskeleton_organization	4.31e-06	0.442156	55	12	ARHGEF2, GSN, MAP1A, MAP2, MAP1B, SPTBN1, CAPZB, ADD2, SPTAN1, ADD1, MAP6D1, APC
GO:0010639	negative_regulation_of_organelle_organization	0.000205	0.443856	82	12	ARHGEF2, GSN, MAP1A, MAP2, MAP1B, SPTBN1, CAPZB, ADD2, SPTAN1, ADD1, MAP6D1, APC
GO:0031855	oxytocin_receptor_binding	0.0727271	0.445655	2	2	AVP, OXT
GO:0043242	negative_regulation_of_protein_complex_disassembly	1.82e-07	0.446255	41	12	ARHGEF2, GSN, MAP1A, MAP2, MAP1B, SPTBN1, CAPZB, ADD2, SPTAN1, ADD1, MAP6D1, APC
GO:0016481	negative_regulation_of_transcription	0.0533704	0.449055	459	25	GLIS3, DRD3, FST, CTNNB1, MEIS2, PER1, BCL6, OLIG2, NRG1, TCF4, SATB2, IKZF1, JARID2, STRN3, MECP2, YWHAB, SIRT5, MBD3, MBD1, FOXP2, ATXN1, DLX2, DLX1, RFX3, SMARCA2
GO:0055074	calcium_ion_homeostasis	6.91e-05	0.449855	188	20	KNG1, DRD1, AVP, DRD3, DRD2, GRIK2, OXT, GRIN1, DRD4, GPR6, OXTR, TAC1, BDKRB2, PRKCB, APOE, PLN, CACNA1G, AVPR1A, CACNA1F, CACNA1C
GO:0030005	cellular_di-,tri-valent_inorganic_cation_homeostasis	0.000777	0.450555	227	20	KNG1, DRD1, AVP, DRD3, DRD2, GRIK2, OXT, GRIN1, DRD4, GPR6, OXTR, TAC1, BDKRB2, PRKCB, APOE, PLN, CACNA1G, AVPR1A, CACNA1F, CACNA1C
GO:0010629	negative_regulation_of_gene_expression	0.0826518	0.451555	504	26	GLIS3, DRD3, FST, CTNNB1, MEIS2, DGCR8, PER1, BCL6, OLIG2, NRG1, TCF4, SATB2, IKZF1, JARID2, STRN3, YWHAB, MECP2, SIRT5, MBD3, MBD1, FOXP2, ATXN1, DLX2, DLX1, RFX3, SMARCA2
GO:0035176	social_behavior	9.12e-12	0.451755	19	12	AVP, GNB1L, DRD3, OXT, DRD4, GRIN1, NLGN4X, AVPR1A, GRPR, OXTR, TBX1, NLGN3
GO:0045907	positive_regulation_of_vasoconstriction	0.00101018	0.453055	13	5	AVP, PTGS2, AVPR1A, DBH, HTR2A
GO:0048538	thymus_development	0.00105609	0.453455	22	6	IKZF1, JARID2, TBX1, PBX1, CTNNB1, APC
GO:0006874	cellular_calcium_ion_homeostasis	4.78e-05	0.454955	183	20	KNG1, DRD1, AVP, DRD3, DRD2, GRIK2, OXT, GRIN1, DRD4, GPR6, OXTR, TAC1, BDKRB2, PRKCB, APOE, PLN, CACNA1G, AVPR1A, CACNA1F, CACNA1C
GO:0048167	regulation_of_synaptic_plasticity	9.06e-10	0.459754	64	17	HRAS, DRD1, EGR2, PTGS2, ADORA2A, DRD2, GRIK2, MAP1B, GRIN1, CTNND2, BCAN, BDNF, GRIN2B, APOE, DLG4, CNTN4, DBN1
GO:0015629	actin_cytoskeleton	2.41e-08	0.460854	269	32	MYO5A, ALDOA, ARPC4, TPM2, CAPZB, TPM1, TPM3, CORO2B, ACTR3, ACTR2, MACF1, ARPC3, ARPC2, SORBS2, GSN, SYNPO, STX1A, CTNNA1, CTNNA3, CTNNA2, DAPK1, CORO1C, ARPC1A, PPP1R9B, PPP1R9A, TSC1, MYO16, SPTBN1, DBN1, ADD2, ADD1, SPTAN1
GO:0007613	memory	8.97e-09	0.461654	39	13	DRD1, PTGS2, OXT, TH, GRIN1, TAC1, OXTR, DBH, PTEN, GRIN2B, GRIA1, VLDLR, HTR2A
GO:0032233	positive_regulation_of_actin_filament_bundle_formation	0.0925611	0.461854	14	3	TAC1, TPM1, SYNPO
GO:0007595	lactation	0.0186773	0.462254	28	5	WNT2, CTTNBP2, SLC6A3, MET, OXTR
GO:0010038	response_to_metal_ion	0.000969	0.462854	129	14	KCNMA1, PTGS2, SLC6A3, GRIA3, PTEN, CTNNB1, SLC25A12, GPX1, GRIA2, MTF1, GSN, CACNA1G, TXNRD2, ABAT
GO:0050727	regulation_of_inflammatory_response	2.05e-05	0.463554	76	13	PTGS2, MASP1, ADORA2A, TAC1, ADIPOQ, ADA, AHSG, GPX1, ADRB2, APOE, BCL6, GHSR, NT5E
GO:0005891	voltage-gated_calcium_channel_complex	0.000119	0.467053	22	7	CACNA1G, CACNA1H, CACNA1E, CACNG2, CACNA1F, CACNA1C, CACNA1D
GO:0019902	phosphatase_binding	0.000183	0.467053	44	9	PPP1R9B, STRN3, STRN4, STRN, CDH2, AKAP11, CACNA1C, CTNNB1, DLG1
GO:0055066	di-,tri-valent_inorganic_cation_homeostasis	0.00143237	0.468353	239	20	KNG1, DRD1, AVP, DRD3, DRD2, GRIK2, OXT, GRIN1, DRD4, GPR6, OXTR, TAC1, BDKRB2, PRKCB, APOE, PLN, CACNA1G, AVPR1A, CACNA1F, CACNA1C
GO:0005245	voltage-gated_calcium_channel_activity	0.000471	0.469053	28	7	CACNA1G, CACNA1H, CACNA1E, CACNG2, CACNA1F, CACNA1C, CACNA1D
GO:0043085	positive_regulation_of_catalytic_activity	1.63e-06	0.469253	520	43	OPRM1, DRD1, CCK, DRD3, ADORA2A, DRD2, DRD4, TPM1, PRKAR2B, AGTR2, DAB1, DGKB, APOE, DGKG, RAC1, ADRA2A, PSMD2, ADRA2C, NRG1, FLT1, TAOK2, NF1, MET, YWHAB, NR4A2, DGKK, DGKH, DGKI, HOMER1, GRM1, ADRB2, TSC1, HTR7, NTRK1, NTRK2, TSC2, AVPR1A, DGKZ, RELN, HTR2C, MAP3K13, VLDLR, HTR2A
GO:0051254	positive_regulation_of_RNA_metabolic_process	0.00665937	0.469653	481	30	GLIS3, DRD3, GRIP1, ARNT2, FHL2, CTNNB1, HOXA1, NPAS2, MEIS2, TCF4, DVL3, SATB2, AR, EGR2, IKZF1, STRN3, GRIN1, NR4A2, MED12, TBX1, ESR2, ISL1, TBR1, ATXN1, DLX2, ADRB2, HOXB1, MTF1, PBX1, SMARCA2
GO:0030182	neuron_differentiation	2.36e-20	0.471253	438	63	NRP2, STRN, CNP, PRKG1, PTEN, NRCAM, BDNF, CD44, ANK3, ROBO1, CNTNAP2, OLIG2, SEMA3A, KCNMA1, PTPRM, EGR2, EFNB3, STMN2, BAIAP2, MDGA2, NRXN1, TBR1, CTNNA2, SLITRK1, RELN, CNTN4, DRD1, CCK, ADORA2A, DRD2, TH, EPHB3, ARX, SEMA5A, HOXA1, MACF1, DGKG, DMD, RAC1, DCX, LAMB1, LHX8, NEFL, APC, MAP1B, RTN4R, NFASC, NTNG1, NR4A2, EN2, LMX1A, ISL1, NTRK3, PPP1R9B, FEZF2, EPHA4, DLX2, DLX1, NTRK1, NTRK2, M…
GO:0004714	transmembrane_receptor_protein_tyrosine_kinase_activity	0.00320591	0.477652	67	9	NRP2, NTRK3, EPHA4, FLT1, EFNB3, NTRK1, MET, NTRK2, EPHB3
GO:0045893	positive_regulation_of_transcription,DNA-dependent	0.00596189	0.480252	477	30	GLIS3, DRD3, GRIP1, ARNT2, FHL2, CTNNB1, HOXA1, NPAS2, MEIS2, TCF4, DVL3, SATB2, AR, EGR2, IKZF1, STRN3, GRIN1, NR4A2, MED12, TBX1, ESR2, ISL1, TBR1, ATXN1, DLX2, ADRB2, HOXB1, MTF1, PBX1, SMARCA2
GO:0051270	regulation_of_cell_motion	9.41e-06	0.480452	193	22	PLD1, DRD1, FLT1, PTPRM, DRD2, NF1, TAC1, ITGB3, PTEN, TPM1, ADA, VASH1, CDH13, AGTR2, APOE, RAC1, BCL6, SEMA3A, LAMB1, SST, CHRD, APC
GO:0034704	calcium_channel_complex	0.000401	0.481952	27	7	CACNA1G, CACNA1H, CACNA1E, CACNG2, CACNA1F, CACNA1C, CACNA1D
GO:0045981	positive_regulation_of_nucleotide_metabolic_process	0.0163901	0.482152	15	4	AVP, DRD1, ADORA2A, APOE
GO:0043005	neuron_projection	3.4e-38	0.483652	342	77	NRP2, CADM1, GABRB3, GRIK2, GRIK3, STRN, CTNNB1, NRCAM, NOV, GRIN2B, ANK3, APOE, ROBO1, SEMA3A, NSF, KCNMA1, AVP, AR, STMN2, STRN3, SCN2A, ESR1, PRKCG, ESR2, GRM1, CTNNA2, GRM3, ADRB2, GRM8, CNTN4, RELN, DBN1, MYO5A, DRD1, SCN1A, CLCN2, CCK, ADORA2A, DRD2, OXT, TH, TAC1, DTNBP1, ADA, LRRTM1, ADRA2C, NEFL, PRSS12, NEFM, APC, SYNPO, DLGAP3, DLGAP2, NF1, MAP1B, GRIN1, NFASC, GRIA3, PARK2, DPYSL2, GR…
GO:0030334	regulation_of_cell_migration	1.57e-05	0.483852	169	20	PLD1, DRD1, FLT1, PTPRM, DRD2, NF1, TAC1, ITGB3, PTEN, TPM1, ADA, VASH1, CDH13, AGTR2, APOE, RAC1, LAMB1, SST, CHRD, APC
GO:0033057	reproductive_behavior_in_a_multicellular_organism	2.6e-05	0.484652	11	6	AVP, OXT, GRIN1, AVPR1A, OXTR, DBH
GO:0030810	positive_regulation_of_nucleotide_biosynthetic_process	0.0163901	0.484752	15	4	AVP, DRD1, ADORA2A, APOE
GO:0030804	positive_regulation_of_cyclic_nucleotide_biosynthetic_process	0.0163901	0.486351	15	4	AVP, DRD1, ADORA2A, APOE
GO:0051146	striated_muscle_cell_differentiation	0.0159683	0.487751	88	9	GPX1, HRAS, TSC1, AVPR1A, CACNA1H, CACNG2, NRG1, HOMER1, TPM1
GO:0045211	postsynaptic_membrane	3.52e-32	0.488351	135	47	GABRB3, ADORA2A, GRIP1, GRIK2, GRIK3, GABRB1, GABBR1, GRIK5, STRN, HTR3E, GRIN2B, HOMER3, DLG4, GRID2, HTR3A, HTR3B, HTR3C, DLG2, CHRNA2, HTR3D, GRID1, DLG1, SYNPO, GABRD, KCNMA1, DLGAP1, GABRG3, GABRA4, DLGAP3, DLGAP2, GABRA5, GRIN1, LIN7B, NLGN1, LIN7C, NLGN2, GRIA3, GRIA4, SHANK1, HOMER1, SHANK2, SHANK3, PJA2, GRM3, SYNE1, GRIA2, GRIA1
GO:0008306	associative_learning	2.16e-05	0.488551	17	7	DRD1, GRIN2B, DRD2, GRIN1, GABRA5, TAC1, DBH
GO:0010035	response_to_inorganic_substance	0.000217	0.489251	205	20	KCNMA1, PTGS2, SLC6A3, MAP1B, NR4A2, GRIA3, PTEN, TPM1, ADA, CTNNB1, SLC25A12, GPX1, GRIA2, MTF1, APOE, GSN, CACNA1G, AVPR1A, ABAT, TXNRD2
GO:0030801	positive_regulation_of_cyclic_nucleotide_metabolic_process	0.0163901	0.490251	15	4	AVP, DRD1, ADORA2A, APOE
GO:0010558	negative_regulation_of_macromolecule_biosynthetic_process	0.0204751	0.491051	547	31	GLIS3, DRD3, FST, IGF2BP2, ITGB3, CTNNB1, MEIS2, PER1, BCL6, OLIG2, TCF4, NRG1, EIF2B5, SATB2, IKZF1, JARID2, STRN3, YWHAB, MECP2, SIRT5, MBD3, ADIPOQ, MBD1, FOXP2, ATXN1, DLX2, DLX1, TSC1, RFX3, GHSR, SMARCA2
GO:0005230	extracellular_ligand-gated_ion_channel_activity	6.55e-15	0.492251	72	23	GABRD, GABRG3, GABRB3, GABRA4, GRIK2, GRIK3, GABRB1, GRIN1, GABRA5, GRIK5, GRIA3, GRIA4, HTR3E, GRIA2, GRIN2B, GRIA1, GRID2, HTR3A, HTR3B, HTR3C, GRID1, HTR3D, CHRNA2
GO:0046883	regulation_of_hormone_secretion	0.0965622	0.492251	66	6	STX1A, DRD2, FST, NOS2, GHSR, ADIPOQ
GO:0042421	norepinephrine_biosynthetic_process	0.0725573	0.49585	2	2	TH, DBH
GO:0001937	negative_regulation_of_endothelial_cell_proliferation	0.000388	0.49915	18	6	WNT2, CTTNBP2, PTPRM, APOE, NF1, VASH1
GO:0045121	membrane_raft	0.000296	0.49935	143	16	OPRM1, KCNMA1, DRD1, PTGS2, GRIP1, SLC6A2, SLC6A4, EFHD2, WNT2, CDH13, CTTNBP2, ADRB2, DMD, TSC2, GHSR, CACNA1C
GO:0043204	perikaryon	5.12e-09	0.49955	30	12	CCK, CLCN2, GRIK2, GRIK3, TH, MAP1B, ESR1, CACNA1H, CACNA1E, GRIA3, ESR2, SYNPO
GO:0002027	regulation_of_heart_rate	6.66e-07	0.50015	22	9	AGTR2, DRD2, OXT, AVPR1A, CACNA1G, TAC1, SEMA3A, TPM1, ADA
GO:0070016	armadillo_repeat_domain_binding	0.00782024	0.50025	4	3	STRN3, STRN4, STRN
GO:0060080	regulation_of_inhibitory_postsynaptic_membrane_potential	0.00157163	0.50295	7	4	ADORA2A, GRIK2, DRD4, NLGN3
GO:0003044	regulation_of_systemic_arterial_blood_pressure_mediated_by_a_chemical_signal	0.0164782	0.50315	27	5	ADRB2, AGTR2, DRD3, AVPR1A, TPM1
GO:0015276	ligand-gated_ion_channel_activity	1.35e-09	0.50395	127	23	GABRD, GABRG3, GABRB3, GABRA4, GRIK2, GRIK3, GABRB1, GRIN1, GABRA5, GRIK5, GRIA3, GRIA4, HTR3E, GRIA2, GRIN2B, GRIA1, GRID2, HTR3A, HTR3B, HTR3C, GRID1, HTR3D, CHRNA2
GO:0019933	cAMP-mediated_signaling	0.00263551	0.506649	95	11	OPRM1, ADRB2, DRD1, SSTR2, DRD3, ADORA2A, DRD2, HTR7, DRD4, RAPGEF4, PCLO
GO:0007389	pattern_specification_process	0.0209025	0.507149	267	18	SATB2, EGR2, FLT1, FST, TBX1, CTNNB1, SEMA5A, HOXA1, DLX2, DLX1, EYA1, HOXB1, HOXB8, RFX3, PBX1, RELN, CHRD, APC
GO:0022834	ligand-gated_channel_activity	1.35e-09	0.508249	127	23	GABRD, GABRG3, GABRB3, GABRA4, GRIK2, GRIK3, GABRB1, GRIN1, GABRA5, GRIK5, GRIA3, GRIA4, HTR3E, GRIA2, GRIN2B, GRIA1, GRID2, HTR3A, HTR3B, HTR3C, GRID1, HTR3D, CHRNA2
GO:0021983	pituitary_gland_development	0.0186773	0.508949	28	5	EYA1, DRD2, SLC6A3, ISL1, PITX1
GO:0051094	positive_regulation_of_developmental_process	0.0152748	0.511949	278	19	IKZF1, DRD2, OXT, FST, MAP1B, OXTR, ADA, CTNNB1, NRCAM, NTRK3, ACTR3, CD83, BDNF, ADRB2, ROBO1, AP3D1, NRG1, NEFL, APC
GO:0008066	glutamate_receptor_activity	1.13e-12	0.512049	31	15	GRIK2, GRIK3, GRIN1, GABBR1, GRIK5, GRIA3, GRIA4, GRM1, GRM3, GRIA2, GRIN2B, GRIA1, GRM8, GRID2, GRID1
GO:0045597	positive_regulation_of_cell_differentiation	0.0452488	0.519748	229	15	IKZF1, DRD2, MAP1B, ADA, CTNNB1, NTRK3, ACTR3, NRCAM, CD83, BDNF, ROBO1, AP3D1, NRG1, NEFL, APC
GO:0046982	protein_heterodimerization_activity	0.0228889	0.520748	208	15	STX1A, IKZF1, ADORA2A, ARNT2, NR4A2, BDKRB2, FOXP2, GRIN2B, APOE, ROBO1, TSC2, PBX1, TCF4, ADD2, ADD1
GO:0042383	sarcolemma	0.00339233	0.522748	67	9	OPRM1, SCN1A, ADRB2, DMD, SCN2A, ESR1, CACNA1C, DTNBP1, DLG1
GO:0007205	activation_of_protein_kinase_C_activity_by_G-protein_coupled_receptor_protein_signaling_pathway	0.000297	0.524148	36	8	CCK, DGKB, ADORA2A, DGKG, DGKK, DGKZ, DGKH, DGKI
GO:0043197	dendritic_spine	8.97e-07	0.526447	38	11	PPP1R9B, PPP1R9A, DRD1, GRM3, DLGAP3, GRIN2B, GRIN1, STRN, GRIA3, GRM1, SYNPO
GO:0014048	regulation_of_glutamate_secretion	0.0108823	0.527347	13	4	AVP, GRIN2B, ADORA2A, AVPR1A
GO:0035240	dopamine_binding	1.92e-07	0.527747	9	7	ADRB2, DRD1, DRD3, DRD2, SLC6A3, TH, DRD4
GO:0005262	calcium_channel_activity	0.00873432	0.528547	79	9	GRIN2B, GRIN1, CACNA1G, CACNA1H, CACNA1E, CACNG2, CACNA1F, CACNA1C, CACNA1D
GO:0030336	negative_regulation_of_cell_migration	3.93e-05	0.528747	57	11	DRD1, AGTR2, PTPRM, DRD2, APOE, NF1, TPM1, PTEN, CHRD, VASH1, ADA
GO:0040012	regulation_of_locomotion	6.66e-07	0.529247	192	24	PLD1, DRD1, HS3ST5, FLT1, PTPRM, DRD3, ADORA2A, DRD2, NF1, TAC1, ITGB3, PTEN, TPM1, ADA, VASH1, CDH13, AGTR2, APOE, RAC1, LAMB1, SST, HTR2C, CHRD, APC
GO:0031344	regulation_of_cell_projection_organization	8.17e-07	0.531247	89	16	MAP1B, GRIN1, RTN4R, CDH2, NRCAM, NTRK3, ACTR3, ROBO1, APOE, RAC1, NTRK2, SEMA3A, NEFL, DBN1, NEFM, APC
GO:0007320	insemination	0.00663317	0.531647	11	4	OXT, AVPR1A, OXTR, TAC1
GO:0051259	protein_oligomerization	0.0281286	0.532747	174	13	HRAS, ALDH5A1, YWHAB, DGKH, CDH2, ADIPOQ, CTNNB1, TSC1, ALOX5AP, TSC2, ADSL, QPRT, SLC1A1
GO:0014049	positive_regulation_of_glutamate_secretion	0.000923	0.532847	6	4	AVP, GRIN2B, ADORA2A, AVPR1A
GO:0051271	negative_regulation_of_cell_motion	9.54e-05	0.535046	63	11	DRD1, AGTR2, PTPRM, DRD2, APOE, NF1, TPM1, PTEN, CHRD, VASH1, ADA
GO:0045785	positive_regulation_of_cell_adhesion	0.0702841	0.535546	60	6	CDH13, TSC1, NRG1, TPM1, CHRD, APC
GO:0030879	mammary_gland_development	0.0828688	0.535746	63	6	WNT2, CTTNBP2, SLC6A3, MET, OXTR, NRG1
GO:0044430	cytoskeletal_part	6.58e-08	0.536646	952	70	SEPT5, SEPT3, LZTS2, STRN, CTNNB1, ACTR3, ACTR2, RANBP9, GRIN2B, HOMER3, DLG4, GRID2, RANBP1, DISC1, DLG2, DLG1, STX1A, ARHGEF2, MED12, PCM1, GRM1, PJA2, GRM3, DBN1, ADD2, ADD1, MYO5A, ADORA2A, ARPC4, IGF2BP2, AKAP11, TPM2, TPM1, CAPZB, TPM3, TUBGCP5, ARPC3, ARPC2, DCX, NEFL, NEFM, APC, SYNPO, DLGAP1, DLGAP3, DLGAP2, MAP1A, MAP1B, GRIN1, NLGN1, GRIA3, GRIA4, SHANK1, HOMER1, SHANK2, SHANK3, PPP1R9…
GO:0040013	negative_regulation_of_locomotion	1.9e-06	0.536846	61	13	DRD1, PTPRM, DRD2, ADORA2A, NF1, PTEN, TPM1, VASH1, ADA, AGTR2, APOE, CHRD, HTR2C
GO:0044271	nitrogen_compound_biosynthetic_process	0.00945416	0.538646	325	22	ALDOA, ASS1, ADORA2A, ASMT, SLC6A3, TH, ATP10A, AK3, NR4A2, DBH, ADA, ATP6V1C2, ADK, ADSL, QPRT, DPYD, NOS2, TPH1, NT5E, PRODH, TPH2, CBS
GO:0005509	calcium_ion_binding	0.00968797	0.541846	919	49	MASP1, NELL1, F13A1, CDH22, EFHD2, GRIN2B, GSN, NOS2, KCNMA1, PCDH9, PRKCG, NRXN1, CACNG2, PCLO, PRKCB, DOC2A, CAMK4, CAPN13, CAPN14, RELN, SGCE, PPP3R1, CDH2, DGKB, CDH9, MACF1, DMD, FAT1, DGKG, FBN3, GALNT13, EHD3, GALNT14, PCDH10, GRIN1, ITGA4, SLC25A12, CDH13, CADPS2, CACNA1G, CACNA1H, CACNA1E, CACNA1F, CACNA1C, SYT17, CACNA1D, CDH10, VLDLR, SPTAN1
GO:0001956	positive_regulation_of_neurotransmitter_secretion	0.00778457	0.545045	4	3	STX1A, ADORA2A, HTR2C
GO:0046486	glycerolipid_metabolic_process	0.0779618	0.545145	162	11	PIK3CG, GPX1, DRD1, PLD1, CDIPT, ALDH5A1, DRD2, APOE, PON1, DGKK, PTEN
GO:0007610	behavior	1.05e-28	0.546545	469	77	NRP2, OPRM1, HRAS, PTGS2, GRIK2, SLC6A3, STRN, CNP, FER, PTEN, PRKAR2B, BDNF, AGTR2, HTR1B, GRIN2B, ROBO1, DLG4, SEMA3A, KCNMA1, AVP, PLD1, EGR2, EFNB3, GNB1L, PRKCG, ESR2, GRM1, ABAT, RELN, DRD1, SCN1A, CCK, DRD3, ADORA2A, DRD2, OXT, TH, DRD4, CTNND2, OXTR, TAC1, COMT, ADA, NPAS2, RAC2, CNR1, RAC1, GRPR, APBA2, LHX8, IL1RAPL1, MAOA, NF1, GABRA5, GRIN1, MET, NR4A2, NLGN3, TBX1, PARK2, DBH, FOXP2,…
GO:0010605	negative_regulation_of_macromolecule_metabolic_process	0.0499766	0.546545	734	37	GLIS3, DRD3, MASP1, FST, IGF2BP2, ITGB3, BDKRB2, CTNNB1, MEIS2, DGCR8, PSMD2, PER1, BCL6, OLIG2, TCF4, NRG1, EIF2B5, SATB2, IKZF1, JARID2, STRN3, YWHAB, MECP2, SIRT5, PRKCG, MBD3, ADIPOQ, MBD1, FOXP2, ATXN1, DLX2, DLX1, TSC1, PON1, RFX3, GHSR, SMARCA2
GO:0010810	regulation_of_cell-substrate_adhesion	0.0266631	0.547345	46	6	CDH13, TSC1, NF1, TSC2, BCL6, PTEN
GO:0001952	regulation_of_cell-matrix_adhesion	0.00278041	0.547645	27	6	CDH13, TSC1, NF1, TSC2, BCL6, PTEN
GO:0005886	plasma_membrane	6.13e-19	0.550345	3777	232	FHIT, HRAS, CDIPT, PTGS2, CADM1, STRN, MOG, CTNNB1, CDH22, CTTNBP2, AGTR2, HTR1B, GRIN2B, CD44, CTGF, HOMER3, APOE, GRID2, GNG2, LRRC7, GRID1, CHRNA2, PLD1, PTPRM, EFNB3, STRN3, SCN2A, MDGA2, EFNB2, CTNNA1, PDYN, PCLO, PDCD1LG2, CTNNA3, CTNNA2, SSTR4, SSTR2, DOC2A, HTR7, UNC13A, ADD2, ADD1, RTP2, SCN1A, HLA-DRB1, RTP1, BDKRB2, EPHB3, NRN1, ADA, RIMS3, SEMA5A, MACF1, DMD, RAC1, LAMB1, GIT1, MAOA, …
GO:0043009	chordate_embryonic_development	0.00581765	0.550445	331	23	SATB2, AR, ESRRB, ARNT2, FZD3, TBX1, MBD3, TPM1, ADA, MAN2A1, DLX2, DLX1, EYA1, HOXB1, TSC1, GRIN2B, HOXB8, TSC2, ANKRD11, APBA2, PBX1, CHRD, ADD1
GO:0003001	generation_of_a_signal_involved_in_cell-cell_signaling	6.43e-05	0.550745	85	13	SEPT5, CPLX3, STX1A, NLGN1, LIN7B, LIN7C, PCLO, BDNF, DOC2A, NTRK2, RAPGEF4, GHSR, CACNA1C
GO:0043178	alcohol_binding	2.47e-05	0.550745	25	8	ADRB2, DRD1, CDIPT, DRD3, DRD2, SLC6A3, TH, DRD4
GO:0051347	positive_regulation_of_transferase_activity	2.87e-05	0.551045	240	24	CCK, FLT1, TAOK2, ADORA2A, DRD4, MET, DGKK, DGKH, DGKI, GRM1, PRKAR2B, ADRB2, DAB1, DGKB, DGKG, RAC1, ADRA2A, DGKZ, ADRA2C, RELN, NRG1, MAP3K13, HTR2A, VLDLR
GO:0006821	chloride_transport	0.0743538	0.552445	61	6	WNT2, CTTNBP2, GABRG3, CLCN2, GABRA4, GABRA5
GO:0033674	positive_regulation_of_kinase_activity	1.56e-05	0.553345	231	24	CCK, FLT1, TAOK2, ADORA2A, DRD4, MET, DGKK, DGKH, DGKI, GRM1, PRKAR2B, ADRB2, DAB1, DGKB, DGKG, RAC1, ADRA2A, DGKZ, ADRA2C, RELN, NRG1, MAP3K13, HTR2A, VLDLR
GO:0051272	positive_regulation_of_cell_motion	0.070639	0.553845	98	8	CDH13, DRD1, PLD1, FLT1, TAC1, BCL6, LAMB1, APC
GO:0045934	negative_regulation_of_nucleobase,nucleoside,nucleotide_and_nucleic_acid_metabolic_process	0.0404984	0.553945	512	28	GLIS3, DRD3, DRD4, FST, CTNNB1, HTR1B, MEIS2, PER1, BCL6, OLIG2, TCF4, NRG1, SATB2, IKZF1, JARID2, STRN3, YWHAB, MECP2, SIRT5, MBD3, MBD1, FOXP2, ATXN1, DLX2, DLX1, GRM8, RFX3, SMARCA2
GO:0014070	response_to_organic_cyclic_substance	9.12e-08	0.554245	121	20	DRD1, AVP, DRD3, PTGS2, ADORA2A, DRD2, OXT, SLC6A3, GRIN1, DRD4, OXTR, TAC1, COMT, PTEN, CTNNB1, CD83, HTR1B, CD44, ABAT, HTR2C
GO:0032272	negative_regulation_of_protein_polymerization	0.00384921	0.555144	29	6	GSN, SPTBN1, CAPZB, ADD2, SPTAN1, ADD1
GO:0009792	embryonic_development_ending_in_birth_or_egg_hatching	0.00646177	0.555544	334	23	SATB2, AR, ESRRB, ARNT2, FZD3, TBX1, MBD3, TPM1, ADA, MAN2A1, DLX2, DLX1, EYA1, HOXB1, TSC1, GRIN2B, HOXB8, TSC2, ANKRD11, APBA2, PBX1, CHRD, ADD1
GO:0051291	protein_heterooligomerization	0.0423144	0.556044	52	6	HRAS, TSC1, TSC2, YWHAB, CDH2, CTNNB1
GO:0031333	negative_regulation_of_protein_complex_assembly	0.00775384	0.558744	34	6	GSN, SPTBN1, CAPZB, ADD2, SPTAN1, ADD1
GO:0030834	regulation_of_actin_filament_depolymerization	0.00278041	0.559444	27	6	GSN, SPTBN1, CAPZB, ADD2, SPTAN1, ADD1
GO:0004935	adrenoceptor_activity	0.00499128	0.559644	10	4	ADRB2, ADRA2A, ADRA1A, ADRA2C
GO:0021537	telencephalon_development	1.16e-09	0.559644	65	17	DRD1, DRD2, NF1, GRIN1, OXTR, BCAN, LMX1A, AHSG, FOXP2, ARX, DLX2, DLX1, DAB1, TSC1, RAC1, AVPR1A, RELN
GO:0022029	telencephalon_cell_migration	0.00021	0.559944	16	6	ARX, DRD1, DAB1, DRD2, RAC1, RELN
GO:0030835	negative_regulation_of_actin_filament_depolymerization	0.00160373	0.560544	24	6	GSN, SPTBN1, CAPZB, ADD2, SPTAN1, ADD1
GO:0060627	regulation_of_vesicle-mediated_transport	0.000813	0.560544	96	12	SEPT5, CDH13, STX1A, DOC2A, TSC2, RAC1, RAPGEF4, PCLO, ADIPOQ, PTEN, NSF, AHSG
GO:0051693	actin_filament_capping	0.00105609	0.560844	22	6	GSN, SPTBN1, CAPZB, ADD2, SPTAN1, ADD1
GO:0009651	response_to_salt_stress	0.0925611	0.562244	14	3	AVP, OXT, BDKRB2
GO:0001944	vasculature_development	0.000422	0.563544	251	22	NRP2, FLT1, NF1, EFNB2, TBX1, ITGA4, CDH2, DBH, PTEN, CTNNB1, SEMA5A, CDH13, GPX1, AGTR2, CD44, ROBO1, CTGF, APOE, PLXDC1, DHCR7, NTRK2, NOS2
GO:0051172	negative_regulation_of_nitrogen_compound_metabolic_process	0.0291049	0.567943	519	29	GLIS3, DRD3, DRD4, FST, COMT, CTNNB1, HTR1B, MEIS2, PER1, BCL6, OLIG2, TCF4, NRG1, SATB2, IKZF1, JARID2, STRN3, YWHAB, MECP2, SIRT5, MBD3, MBD1, FOXP2, ATXN1, DLX2, DLX1, GRM8, RFX3, SMARCA2
GO:0030837	negative_regulation_of_actin_filament_polymerization	0.00328364	0.568343	28	6	GSN, SPTBN1, CAPZB, ADD2, SPTAN1, ADD1
GO:0031327	negative_regulation_of_cellular_biosynthetic_process	0.00987015	0.568643	561	33	GLIS3, DRD3, FST, DRD4, IGF2BP2, CTNNB1, HTR1B, MEIS2, PER1, BCL6, OLIG2, TCF4, NRG1, EIF2B5, SATB2, IKZF1, JARID2, STRN3, YWHAB, MECP2, SIRT5, MBD3, ADIPOQ, MBD1, FOXP2, ATXN1, DLX2, DLX1, TSC1, GRM8, RFX3, GHSR, SMARCA2
GO:0042734	presynaptic_membrane	7.46e-05	0.569243	29	8	KCNMA1, GRM3, GRIN2B, ADORA2A, GRIK2, GRM8, NRXN1, GRM1
GO:0048015	phosphoinositide-mediated_signaling	0.0440613	0.569243	88	8	PIK3CG, DRD1, RFC4, GSN, DRD2, HOMER1, HTR2C, HTR2A
GO:0021879	forebrain_neuron_differentiation	0.0812632	0.569343	13	3	DLX2, DLX1, LHX8
GO:0043537	negative_regulation_of_blood_vessel_endothelial_cell_migration	0.0413145	0.569643	9	3	AGTR2, APOE, VASH1
GO:0030016	myofibril	6.54e-05	0.571043	111	15	ALDOA, FHL2, TPM2, HOMER1, TPM1, TPM3, CTNNB1, SYNE1, ANK1, GRIN2B, SORBS2, DMD, SPTBN1, CACNA1C, SPTAN1
GO:0043292	contractile_fiber	0.000168	0.571243	121	15	ALDOA, FHL2, TPM2, HOMER1, TPM1, TPM3, CTNNB1, SYNE1, ANK1, GRIN2B, SORBS2, DMD, SPTBN1, CACNA1C, SPTAN1
GO:0007010	cytoskeleton_organization	1.25e-08	0.571343	436	43	ALDOA, HRAS, CNP, ARPC4, PRKG1, TPM1, CAPZB, CTNNB1, WNT2, CORO2B, CTTNBP2, RANBP9, TUBGCP5, ANK1, MACF1, RAC2, ANK3, GSN, APOE, DMD, RAC1, ADRA2A, RANBP1, BCL6, NEFL, NEFM, DLG1, ARHGEF2, TAOK2, NF1, MAP1B, SHANK1, PCM1, PCLO, MARK1, ARPC1A, PPP1R9B, PPP1R9A, MAP2, GHSR, DBN1, ADD2, ADD1
GO:0045822	negative_regulation_of_heart_contraction	0.0812632	0.572243	13	3	AGTR2, PLN, TAC1
GO:0009991	response_to_extracellular_stimulus	0.0340167	0.573643	220	15	CCK, PTGS2, OXT, MAP1B, NR4A2, PTEN, ADIPOQ, PPP1R9B, SSTR2, CD44, GSN, AVPR1A, GHSR, SST, VLDLR
GO:0021885	forebrain_cell_migration	0.000289	0.573943	17	6	ARX, DRD1, DAB1, DRD2, RAC1, RELN
GO:0030017	sarcomere	1.58e-05	0.574343	98	15	ALDOA, FHL2, TPM2, HOMER1, TPM1, TPM3, CTNNB1, SYNE1, ANK1, GRIN2B, SORBS2, DMD, SPTBN1, CACNA1C, SPTAN1
GO:0051240	positive_regulation_of_multicellular_organismal_process	1.23e-06	0.574643	244	27	DRD1, PTGS2, ADORA2A, GRIK2, DRD2, SLC6A3, OXT, FST, TAC1, OXTR, TPM1, ADA, AHSG, AGTR2, HRG, NRG1, AVP, IKZF1, GRIA4, DBH, CD83, ADRB2, GRIA2, NTRK2, AVPR1A, GHSR, HTR2A
GO:0007620	copulation	0.000149	0.575142	15	6	AVP, OXT, AVPR1A, ABAT, OXTR, TAC1
GO:0044449	contractile_fiber_part	7.97e-05	0.575542	113	15	ALDOA, FHL2, TPM2, HOMER1, TPM1, TPM3, CTNNB1, SYNE1, ANK1, GRIN2B, SORBS2, DMD, SPTBN1, CACNA1C, SPTAN1
GO:0048545	response_to_steroid_hormone_stimulus	0.000275	0.576142	192	19	KCNMA1, PTGS2, STRN3, OXT, TH, MAP1B, ARNT2, ESR1, OXTR, ESR2, PTEN, ADIPOQ, CTNNB1, WNT2, CTTNBP2, HTR1B, AVPR1A, SST, NEFL
GO:0042435	indole_derivative_biosynthetic_process	0.0126578	0.577942	5	3	ASMT, TPH1, TPH2
GO:0050905	neuromuscular_process	3.25e-07	0.578942	62	14	KCNMA1, DRD1, SCN1A, DRD3, ADORA2A, DRD2, SLC6A3, GRIN1, PARK2, CTNNA2, GRIN2B, GRID2, FABP7, NEFL
GO:0007169	transmembrane_receptor_protein_tyrosine_kinase_signaling_pathway	0.00403395	0.579142	224	18	FLT1, EFNB3, ADORA2A, GRIK2, BAIAP2, FGF17, MET, BDKRB2, EPHB3, PTEN, NTRK3, EPHA4, ADRB2, CTGF, NTRK1, TSC2, NTRK2, NRG1
GO:0005200	structural_constituent_of_cytoskeleton	0.000379	0.580442	74	11	ANK1, ARPC3, ARPC2, SORBS2, DMD, SPTBN1, NEFL, TPM1, NEFM, SPTAN1, CTNNA2
GO:0060081	membrane_hyperpolarization	4.32e-05	0.580942	12	6	ADORA2A, GRIK2, DRD4, NLGN3, CACNG2, ADIPOQ
GO:0019098	reproductive_behavior	2.02e-06	0.581042	18	8	AVP, DRD1, OXT, TH, GRIN1, AVPR1A, OXTR, DBH
GO:0045777	positive_regulation_of_blood_pressure	0.00130891	0.581742	23	6	AVP, OXT, AVPR1A, OXTR, TPM1, ADIPOQ
GO:0006586	indolalkylamine_metabolic_process	0.0925611	0.582642	14	3	ASMT, TPH1, TPH2
GO:0016477	cell_migration	3.45e-08	0.584042	276	32	NRP2, DRD1, CCK, DRD2, CDH2, PRKG1, PTEN, WNT2, ARX, NRCAM, CTTNBP2, GPX1, DAB1, CD44, ROBO1, CTGF, RAC1, DCX, APC, SATB2, FLT1, TAOK2, MET, NR4A2, TBX1, ITGA4, ESR2, DBH, ISL1, CTNNA2, CDH13, RELN
GO:0001568	blood_vessel_development	0.00078	0.584242	245	21	NRP2, FLT1, NF1, TBX1, ITGA4, CDH2, DBH, PTEN, CTNNB1, SEMA5A, CDH13, GPX1, AGTR2, CD44, ROBO1, CTGF, APOE, PLXDC1, DHCR7, NTRK2, NOS2
GO:0030594	neurotransmitter_receptor_activity	1.97e-06	0.584342	95	16	GABRD, GABRG3, GABRA4, GABRB3, GABRB1, GABRA5, HTR3E, SSTR4, SSTR2, HTR7, GRPR, HTR3A, HTR3B, HTR3C, HTR3D, CHRNA2
GO:0042434	indole_derivative_metabolic_process	0.0925611	0.584542	14	3	ASMT, TPH1, TPH2
GO:0019934	cGMP-mediated_signaling	0.0413145	0.584842	9	3	AGTR2, APOE, NOS2
GO:0019226	transmission_of_nerve_impulse	2.05e-42	0.585241	350	82	SEPT5, GABRB3, GRIK2, SLC6A2, SLC6A4, GRIK5, CNP, DMPK, CTNNB1, WNT2, CTTNBP2, HTR1B, GRIN2B, APOE, DLG4, GRID2, CNTNAP2, OLIG2, SLC1A1, EIF2B5, KCNMA1, STX1A, GABRG3, EGR3, EGR2, ALDH5A1, CACNG2, NRXN1, PDYN, PCLO, GRM1, CTNNA2, GRM3, CBLN1, DOC2A, CAMK4, GRM8, HTR7, CLDN1, ABAT, CPLX3, SCN1A, DRD1, DRD3, ADORA2A, DRD2, OXT, DRD4, TH, OXTR, TAC1, COMT, DMD, APBA2, HTR3A, HTR3B, GABRD, DLGAP1, DL…
GO:0004510	tryptophan_5-monooxygenase_activity	0.0727271	0.585541	2	2	TPH1, TPH2
GO:0019233	sensory_perception_of_pain	0.00596071	0.585941	32	6	GRIN2B, PENK, HOXB8, GRIN1, TAC1, HTR2A
GO:0051674	localization_of_cell	3.86e-07	0.585941	307	32	NRP2, DRD1, CCK, DRD2, CDH2, PRKG1, PTEN, WNT2, ARX, NRCAM, CTTNBP2, GPX1, DAB1, CD44, ROBO1, CTGF, RAC1, DCX, APC, SATB2, FLT1, TAOK2, MET, NR4A2, TBX1, ITGA4, ESR2, DBH, ISL1, CTNNA2, CDH13, RELN
GO:0043434	response_to_peptide_hormone_stimulus	0.000185	0.586041	154	17	DRD1, AR, PLD1, EGR2, BAIAP2, OXT, MAP1B, OXTR, AHSG, WNT2, CTTNBP2, TSC1, GHSR, NEFL, ABCC5, EIF2B5, VLDLR
GO:0042430	indole_and_derivative_metabolic_process	0.0925611	0.586141	14	3	ASMT, TPH1, TPH2
GO:0051173	positive_regulation_of_nitrogen_compound_metabolic_process	0.00166302	0.586441	644	40	GLIS3, HRAS, DRD1, DRD3, ADORA2A, GRIP1, ARNT2, FHL2, COMT, CTNNB1, HOXA1, NPAS2, AGTR2, MEIS2, APOE, TCF4, DVL3, AVP, AR, SATB2, EGR2, IKZF1, STRN3, GRIN1, NR4A2, MED12, PRKCG, TBX1, ESR2, ISL1, TBR1, ATXN1, DLX2, HOXB1, EYA1, ADRB2, MTF1, EBF1, PBX1, SMARCA2
GO:0045935	positive_regulation_of_nucleobase,nucleoside,nucleotide_and_nucleic_acid_metabolic_process	0.00311913	0.586541	624	38	GLIS3, HRAS, DRD1, DRD3, ADORA2A, GRIP1, ARNT2, FHL2, CTNNB1, HOXA1, NPAS2, MEIS2, APOE, TCF4, DVL3, AR, SATB2, AVP, EGR2, IKZF1, STRN3, GRIN1, NR4A2, MED12, PRKCG, TBX1, ESR2, ISL1, TBR1, ATXN1, DLX2, HOXB1, EYA1, ADRB2, MTF1, EBF1, PBX1, SMARCA2
GO:0044456	synapse_part	1.5e-33	0.586741	246	62	SEPT5, CADM1, GABRB3, GRIK2, GRIP1, GRIK3, GABRB1, GABBR1, GRIK5, STRN, BCAN, GRIN2B, HOMER3, DLG4, GRID2, DLG2, GRID1, CHRNA2, DLG1, KCNMA1, STX1A, GABRG3, NRXN1, GRM1, PCLO, PJA2, GRM3, DOC2A, GRM8, ADORA2A, TH, HTR3E, HTR3A, HTR3B, HTR3C, PRSS12, SYNPO, HTR3D, GABRD, DLGAP1, GABRA4, DLGAP3, DLGAP2, MAP1B, GABRA5, GRIN1, NLGN1, LIN7B, NLGN2, LIN7C, GRIA3, GRIA4, SHANK1, HOMER1, SHANK2, SHANK3, …
GO:0004890	GABA-A_receptor_activity	0.000516	0.588841	19	6	GABRD, GABRG3, GABRB3, GABRA4, GABRB1, GABRA5
GO:0046219	indolalkylamine_biosynthetic_process	0.0126578	0.589041	5	3	ASMT, TPH1, TPH2
GO:0048532	anatomical_structure_arrangement	0.000475	0.589641	5	4	HOXA1, HOXB1, DAB1, EGR2
GO:0050773	regulation_of_dendrite_development	0.0163901	0.590341	15	4	ACTR3, GRIN1, NTRK2, DBN1
GO:0016714	oxidoreductase_activity,acting_on_paired_donors,with_incorporation_or_reduction_of_molecular_oxygen,reduced_pteridine_as_one_donor,and_incorporation_of_one_atom_of_oxygen	0.0186078	0.590741	6	3	TH, TPH1, TPH2
GO:0048870	cell_motility	3.86e-07	0.590841	307	32	NRP2, DRD1, CCK, DRD2, CDH2, PRKG1, PTEN, WNT2, ARX, NRCAM, CTTNBP2, GPX1, DAB1, CD44, ROBO1, CTGF, RAC1, DCX, APC, SATB2, FLT1, TAOK2, MET, NR4A2, TBX1, ITGA4, ESR2, DBH, ISL1, CTNNA2, CDH13, RELN
GO:0042165	neurotransmitter_binding	1.13e-06	0.590941	103	17	GABRD, GABRG3, GABRA4, GABRB3, GABRB1, GABRA5, HTR3E, SSTR4, SSTR2, GRIN2B, HTR7, GRPR, HTR3A, HTR3B, HTR3C, HTR3D, CHRNA2
GO:0030041	actin_filament_polymerization	0.0601301	0.591741	11	3	GSN, RAC1, ARPC4
GO:0031281	positive_regulation_of_cyclase_activity	0.0011051	0.591741	57	9	OPRM1, ADRB2, DRD1, DRD3, ADORA2A, HTR7, NTRK1, NF1, NTRK2
GO:0045762	positive_regulation_of_adenylate_cyclase_activity	0.000981	0.591741	56	9	OPRM1, ADRB2, DRD1, DRD3, ADORA2A, HTR7, NTRK1, NF1, NTRK2
GO:0031646	positive_regulation_of_neurological_system_process	9.43e-06	0.591841	39	10	DRD1, PTGS2, GRIA2, ADORA2A, GRIK2, OXT, NTRK2, OXTR, TAC1, GRIA4
GO:0051968	positive_regulation_of_synaptic_transmission,glutamatergic	1.34e-06	0.592341	7	6	DRD1, PTGS2, ADORA2A, NTRK2, OXTR, GRIA4
GO:0045941	positive_regulation_of_transcription	0.0289085	0.592541	564	31	GLIS3, DRD3, GRIP1, ARNT2, FHL2, CTNNB1, HOXA1, NPAS2, MEIS2, TCF4, DVL3, AR, SATB2, EGR2, IKZF1, STRN3, GRIN1, NR4A2, MED12, TBX1, ESR2, ISL1, TBR1, ATXN1, DLX2, ADRB2, HOXB1, MTF1, EBF1, PBX1, SMARCA2
GO:0042427	serotonin_biosynthetic_process	0.0725573	0.593341	2	2	TPH1, TPH2
GO:0032535	regulation_of_cellular_component_size	8.97e-07	0.593541	271	29	CAPZB, ACTR3, AGTR2, ARPC3, ARPC2, GSN, RB1CC1, RAC1, BCL6, SEMA3A, NRG1, DCX, NEFL, NEFM, AR, AVP, MAP1B, ESR2, ARPC1A, NTRK3, PPP1R9B, TSC1, TSC2, AVPR1A, CYFIP1, SPTBN1, ADD2, ADD1, SPTAN1
GO:0051668	localization_within_membrane	0.0163901	0.593541	15	4	RTP2, CDH13, RTP1, RAC1
GO:0051971	positive_regulation_of_transmission_of_nerve_impulse	5.91e-06	0.593541	37	10	DRD1, PTGS2, GRIA2, ADORA2A, GRIK2, OXT, NTRK2, OXTR, TAC1, GRIA4
GO:0060537	muscle_tissue_development	0.0174596	0.593641	125	11	TSC1, PLN, DMD, NF1, CACNG2, NRG1, HOMER1, TPM1, PTEN, PITX1, FOXP2
GO:0008093	cytoskeletal_adaptor_activity	0.0815957	0.593741	13	3	ANK1, SORBS2, BAIAP2
GO:0042596	fear_response	2.98e-10	0.59544	19	11	DRD1, BDNF, CCK, GRIN2B, PENK, GRIK2, DRD4, GABRA5, ADRA2A, ESR2, DBH
GO:0030100	regulation_of_endocytosis	0.0743538	0.59594	61	6	CDH13, TSC2, RAC1, ADIPOQ, PTEN, AHSG
GO:0042493	response_to_drug	1.66e-05	0.59614	216	23	GABRG3, DRD1, PTPRM, DRD3, PTGS2, DRD2, SLC6A3, MAP1B, OXTR, COMT, SRP19, PTEN, ADIPOQ, WNT2, CTTNBP2, BDNF, ABAT, SLC18A1, SST, HTR2C, MVP, HTR2A, APC
GO:0030155	regulation_of_cell_adhesion	0.000545	0.59634	137	15	KNG1, NF1, PTEN, TPM1, ADIPOQ, ADA, CDH13, DAB1, TSC1, GSN, TSC2, BCL6, NRG1, CHRD, APC
GO:0051349	positive_regulation_of_lyase_activity	0.00139052	0.59654	59	9	OPRM1, ADRB2, DRD1, DRD3, ADORA2A, HTR7, NTRK1, NF1, NTRK2
GO:0043121	neurotrophin_binding	0.0330701	0.59964	8	3	NTRK3, NTRK1, NTRK2
GO:0050806	positive_regulation_of_synaptic_transmission	2.75e-06	0.60154	34	10	DRD1, PTGS2, GRIA2, ADORA2A, GRIK2, OXT, NTRK2, OXTR, TAC1, GRIA4
GO:0006357	regulation_of_transcription_from_RNA_polymerase_II_promoter	0.0299536	0.60214	727	38	GLIS3, DRD3, ARNT2, FST, HIRA, FHL2, CTNNB1, HOXA1, NPAS2, MEIS2, BCL6, OLIG2, TCF4, AR, SATB2, EGR2, IKZF1, JARID2, STRN3, GRIN1, MECP2, NR4A2, MED12, TBX1, GSC2, ESR2, MBD3, ISL1, TBR1, FOXP2, ATXN1, DLX2, HOXB1, ADRB2, DLX1, MTF1, PBX1, SMARCA2
GO:0009890	negative_regulation_of_biosynthetic_process	0.0044527	0.60344	573	35	GLIS3, DRD3, FST, DRD4, IGF2BP2, ITGB3, CTNNB1, HTR1B, MEIS2, APOE, PER1, BCL6, OLIG2, TCF4, NRG1, EIF2B5, SATB2, IKZF1, JARID2, STRN3, YWHAB, MECP2, SIRT5, MBD3, ADIPOQ, MBD1, FOXP2, ATXN1, DLX2, DLX1, TSC1, GRM8, RFX3, GHSR, SMARCA2
GO:0008016	regulation_of_heart_contraction	7.32e-07	0.60414	77	15	DRD2, OXT, TH, TAC1, TPM1, ADA, DMPK, AGTR2, ADRB2, PLN, CACNA1G, AVPR1A, CACNA1H, SEMA3A, NOS2
GO:0005887	integral_to_plasma_membrane	5.09e-10	0.605439	1188	88	OPRM1, GABRB3, GRIK2, SLC6A2, GABRB1, SLC6A3, GRIK3, SLC6A4, GABBR1, SDC2, NRCAM, HTR1B, AGTR2, GRIN2B, CD44, ROBO1, IL1RAP, GRID2, DLG4, SLC1A1, MLANA, CHRNA2, KCNMA1, PTPRM, EFNB3, SCN2A, EFNB2, HLA-A, NRXN1, GRM1, SSTR4, CD83, GRM3, SSTR2, ADRB2, GRM8, HTR7, CLDN1, SGCE, SCN1A, DRD1, ECEL1, HLA-DRB1, DRD3, ADORA2A, DRD2, DRD4, GPR6, OXTR, ITGB3, BDKRB2, EPHB3, GP1BB, FAT1, CNR1, ITGB7, ADRA2A,…
GO:0005030	neurotrophin_receptor_activity	0.0127151	0.605739	5	3	NTRK3, NTRK1, NTRK2
GO:0009309	amine_biosynthetic_process	0.00294215	0.607539	81	10	ASS1, SLC6A3, ASMT, TH, NR4A2, TPH1, DBH, PRODH, CBS, TPH2
GO:0044421	extracellular_region_part	0.0670717	0.607639	960	46	ALDOA, INSL4, CCK, MASP1, FGF17, OXT, TAC1, BCAN, CNP, FGF12, IL33, OSTN, FXYD6, ADA, AHSG, WNT2, NOV, CD44, GRIN2B, CTGF, APOE, GSN, DGCR6, SEMA3E, FBN3, LAMB1, NRG1, PRSS12, THPO, KNG1, AVP, FLT1, C4B, NTNG1, GRIA3, ADIPOQ, VASH1, TSLP, CDH13, TNFSF10, PON1, RELN, PGCP, SST, CHRD, VLDLR
GO:0009986	cell_surface	0.0378358	0.608339	348	21	KCNMA1, RTP2, SLC6A2, RTP1, NLGN3, ITGB3, ITGA4, COMT, ADA, NRCAM, CD83, CDH13, CD44, ROBO1, APOE, DMD, NTRK2, NLGN4X, LRRTM1, GHSR, HTR2C
GO:0010557	positive_regulation_of_macromolecule_biosynthetic_process	0.0649464	0.610339	654	33	GLIS3, HRAS, DRD3, GRIP1, ARNT2, FHL2, CTNNB1, HOXA1, NPAS2, MEIS2, TCF4, EIF2B5, DVL3, AR, SATB2, EGR2, IKZF1, STRN3, GRIN1, NR4A2, MED12, TBX1, ESR2, ISL1, TBR1, ATXN1, DLX2, ADRB2, HOXB1, MTF1, EBF1, PBX1, SMARCA2
GO:0005626	insoluble_fraction	2.26e-09	0.611339	839	68	NRP2, SEPT5, OPRM1, SEPT3, HRAS, PTGS2, CADM1, GRIK2, SLC6A2, SLC6A3, DPP10, SLC6A4, CNP, CTNNB1, WNT2, PRKAR2B, CTTNBP2, GRIN2B, ANK3, DLG4, GRID2, RAPGEF4, STK39, SLC1A1, NT5E, STX1A, PLD1, STMN2, SCN2A, PRKCG, GRM1, SSTR2, ADRB2, DOC2A, ABAT, MAP3K13, DRD1, SCN1A, DRD3, ADORA2A, COMT, DGKB, RAC2, DMD, RAC1, DLGAP3, GRIN1, MET, LIN7B, LIN7C, GRIA3, SHANK1, DBH, HOMER1, PPP1R9A, TSC1, GRIA1, MAP…
GO:0008217	regulation_of_blood_pressure	7.31e-07	0.611339	100	17	AVP, DRD3, PTGS2, DRD2, CYP11B1, OXT, OXTR, TAC1, BDKRB2, ADIPOQ, TPM1, AGTR2, ADRB2, AVPR1A, ABAT, NOS2, CACNA1C
GO:0009891	positive_regulation_of_biosynthetic_process	0.0100867	0.611339	695	39	GLIS3, HRAS, DRD1, DRD3, ADORA2A, GRIP1, ARNT2, FHL2, CTNNB1, HOXA1, NPAS2, AGTR2, MEIS2, APOE, TCF4, EIF2B5, DVL3, AVP, AR, SATB2, EGR2, IKZF1, STRN3, GRIN1, NR4A2, MED12, TBX1, ESR2, ISL1, TBR1, ATXN1, DLX2, HOXB1, ADRB2, MTF1, EBF1, AVPR1A, PBX1, SMARCA2
GO:0031328	positive_regulation_of_cellular_biosynthetic_process	0.00816972	0.611339	685	39	GLIS3, HRAS, DRD1, DRD3, ADORA2A, GRIP1, ARNT2, FHL2, CTNNB1, HOXA1, NPAS2, AGTR2, MEIS2, APOE, TCF4, EIF2B5, DVL3, AVP, AR, SATB2, EGR2, IKZF1, STRN3, GRIN1, NR4A2, MED12, TBX1, ESR2, ISL1, TBR1, ATXN1, DLX2, HOXB1, ADRB2, MTF1, EBF1, AVPR1A, PBX1, SMARCA2
GO:0004936	alpha-adrenergic_receptor_activity	0.0186078	0.615038	6	3	ADRA2A, ADRA1A, ADRA2C
GO:0051705	behavioral_interaction_between_organisms	8.43e-12	0.615138	35	15	DRD1, AVP, DRD3, GNB1L, OXT, DRD4, TH, GRIN1, OXTR, TBX1, NLGN3, GRIN2B, NLGN4X, GRPR, AVPR1A
GO:0007413	axonal_fasciculation	0.00495901	0.615738	10	4	NRCAM, FEZF2, CNTN4, SEMA3A
GO:0051046	regulation_of_secretion	3.35e-10	0.618038	202	30	SEPT5, CPLX3, CADM1, DRD3, ADORA2A, DRD2, OXT, DRD4, FST, TAC1, OXTR, ADA, HTR1B, GRIN2B, RAPGEF4, NOS2, NRG1, NSF, AVP, STX1A, PARK2, ADIPOQ, PCLO, DOC2A, GRM8, NTRK2, AVPR1A, GHSR, HTR2C, HTR2A
GO:0046983	protein_dimerization_activity	0.00097	0.618138	542	36	CADM1, MASP1, ADORA2A, GRIK2, ARNT2, SLC6A4, BDKRB2, GRIN2B, ROBO1, APOE, NOS2, OLIG2, TCF4, AR, STX1A, IKZF1, ALDH5A1, NR4A2, TBX1, ADIPOQ, FOXP2, CDH13, ADRB2, CBLN1, NLGN4X, TSC2, PON1, ABAT, TXNRD2, PBX1, QPRT, DPYD, MAP3K13, ADD2, CBS, ADD1
GO:0005624	membrane_fraction	4.91e-10	0.619538	809	68	NRP2, SEPT5, OPRM1, SEPT3, HRAS, PTGS2, CADM1, GRIK2, SLC6A2, SLC6A3, DPP10, SLC6A4, CNP, CTNNB1, WNT2, PRKAR2B, CTTNBP2, GRIN2B, ANK3, DLG4, GRID2, RAPGEF4, STK39, SLC1A1, NT5E, STX1A, PLD1, STMN2, SCN2A, PRKCG, GRM1, SSTR2, ADRB2, DOC2A, ABAT, MAP3K13, DRD1, SCN1A, DRD3, ADORA2A, COMT, DGKB, RAC2, DMD, RAC1, DLGAP3, GRIN1, MET, LIN7B, LIN7C, GRIA3, SHANK1, DBH, HOMER1, PPP1R9A, TSC1, GRIA1, MAP…
GO:0001967	suckling_behavior	0.0413145	0.620138	9	3	GRIN2B, GRIN1, OXTR
GO:0008154	actin_polymerization_or_depolymerization	0.0313049	0.621038	19	4	GSN, RAC1, ARPC4, GHSR
GO:0044062	regulation_of_excretion	0.00356856	0.621738	9	4	AVP, OXT, AVPR1A, TAC1
GO:0003078	regulation_of_natriuresis	0.00244582	0.624638	8	4	AVP, OXT, AVPR1A, TAC1
GO:0051016	barbed-end_actin_filament_capping	0.0126578	0.625137	5	3	GSN, ADD2, ADD1
GO:0045944	positive_regulation_of_transcription_from_RNA_polymerase_II_promoter	0.00287081	0.625937	371	26	GLIS3, DRD3, ARNT2, CTNNB1, HOXA1, NPAS2, MEIS2, SATB2, AR, EGR2, IKZF1, STRN3, GRIN1, NR4A2, MED12, TBX1, ESR2, ISL1, TBR1, ATXN1, DLX2, ADRB2, HOXB1, MTF1, PBX1, SMARCA2
GO:0019992	diacylglycerol_binding	0.000187	0.626637	68	11	ARHGEF2, CDIPT, DGKB, DGKG, DGKK, DGKZ, DGKH, PRKCG, CIT, UNC13A, PRKCB
GO:0031226	intrinsic_to_plasma_membrane	6.99e-10	0.627737	1215	89	OPRM1, GABRB3, SLC6A2, GRIK2, GABRB1, SLC6A3, GRIK3, SLC6A4, GABBR1, SDC2, NRCAM, HTR1B, AGTR2, GRIN2B, CD44, ROBO1, IL1RAP, GRID2, DLG4, SLC1A1, MLANA, CHRNA2, KCNMA1, PTPRM, EFNB3, SCN2A, EFNB2, HLA-A, NRXN1, GRM1, SSTR4, CD83, GRM3, SSTR2, ADRB2, GRM8, HTR7, CLDN1, SGCE, SCN1A, DRD1, ECEL1, HLA-DRB1, DRD3, ADORA2A, DRD2, DRD4, GPR6, OXTR, ITGB3, BDKRB2, EPHB3, GP1BB, FAT1, CNR1, ITGB7, ADRA2A,…
GO:0021795	cerebral_cortex_cell_migration	0.0134757	0.628537	14	4	ARX, DAB1, RAC1, RELN
GO:0032230	positive_regulation_of_synaptic_transmission,GABAergic	0.018525	0.630937	6	3	ADORA2A, OXTR, TAC1
GO:0010594	regulation_of_endothelial_cell_migration	0.0125853	0.631637	25	5	AGTR2, PTPRM, APOE, NF1, VASH1
GO:0045202	synapse	9.07e-40	0.632237	355	80	SEPT5, SEPT3, CADM1, GABRB3, GRIP1, GRIK2, GRIK3, GABRB1, GABBR1, GRIK5, STRN, BCAN, CTNNB1, ACTR3, GRIN2B, ANK3, HOMER3, DLG4, GRID2, DLG2, GRID1, CHRNA2, DLG1, KCNMA1, STX1A, GABRG3, NRXN1, GRM1, PCLO, PJA2, GRM3, CBLN1, DOC2A, GRM8, UNC13A, CPLX3, ADORA2A, TH, CDH2, RIMS3, HTR3E, DMD, HTR3A, HTR3B, HTR3C, PRSS12, NEFM, SYNPO, HTR3D, GABRD, PHACTR1, DLGAP1, GABRA4, DLGAP3, DLGAP2, MAP1B, GABRA5…
GO:0042219	cellular_amino_acid_derivative_catabolic_process	0.000511	0.633537	19	6	ALDH5A1, MAOA, SLC6A3, ABAT, COMT, DBH
GO:0043235	receptor_complex	0.0115747	0.635736	116	11	ADRB2, GRIN2B, GRIK2, GRIA1, ITGB7, GRIN1, DLG4, ITGB3, ITGA4, GRIA4, CHRNA2
GO:0001525	angiogenesis	0.0479275	0.637236	148	11	NRP2, SEMA5A, GPX1, CDH13, FLT1, ROBO1, CTGF, PLXDC1, TBX1, PTEN, CTNNB1
GO:0008285	negative_regulation_of_cell_proliferation	1.16e-05	0.638436	361	32	OPRM1, FRK, PTGS2, ADORA2A, DRD2, STRN, BDKRB2, COMT, PTEN, WNT2, CTTNBP2, BDNF, APOE, DLG3, BCL6, APC, PTPRM, JARID2, NF1, ESR2, PDCD1LG2, VASH1, SSTR4, CDH13, SSTR2, TSC1, TSC2, MYO16, ADRA1A, FABP7, SST, SMARCA2
GO:0042995	cell_projection	1.25e-31	0.638936	697	99	GABRB3, CADM1, GRIK2, GRIK3, STRN, CTNNB1, NRCAM, NOV, WNT2, CTTNBP2, GRIN2B, ROBO1, APOE, ANK3, PLD1, PTPRM, STMN2, BAIAP2, STRN3, SCN2A, PCM1, CTNNA3, CTNNA2, RELN, DBN1, SCN1A, DRD1, CLCN2, DRD3, ADORA2A, DRD2, ARPC4, CAPZB, ADA, ARPC3, ARPC2, RAC1, ADRA2C, GRIN1, MET, SHANK1, TSC1, NTRK2, MAP2, TSC2, CACNA1G, CYFIP1, CACNA1H, GRK4, FABP7, CACNA1C, GHSR, NRP2, ACTR3, ACTR2, GSN, SEMA3A, NSF, K…
GO:0031406	carboxylic_acid_binding	0.00267572	0.639136	144	14	TH, GRIN1, CRABP2, YWHAB, DBH, GRIN2B, MCCC1, ALOX5AP, NOS2, LEPREL1, TPH1, SLC1A1, FABP5, TPH2
GO:0003079	positive_regulation_of_natriuresis	0.00778457	0.639336	4	3	OXT, AVPR1A, TAC1
GO:0051339	regulation_of_lyase_activity	4.24e-06	0.639436	101	16	OPRM1, DRD1, DRD3, ADORA2A, DRD2, NF1, DRD4, GABBR1, SSTR2, ADRB2, GRM3, GRM8, NTRK1, HTR7, NTRK2, ADRA2A
GO:0048514	blood_vessel_morphogenesis	0.00085	0.639936	211	19	NRP2, FLT1, NF1, TBX1, ITGA4, CDH2, DBH, PTEN, CTNNB1, SEMA5A, CDH13, GPX1, AGTR2, ROBO1, CTGF, APOE, PLXDC1, NTRK2, NOS2
GO:0045761	regulation_of_adenylate_cyclase_activity	2.21e-06	0.640036	96	16	OPRM1, DRD1, DRD3, ADORA2A, DRD2, NF1, DRD4, GABBR1, SSTR2, ADRB2, GRM3, GRM8, NTRK1, HTR7, NTRK2, ADRA2A
GO:0010604	positive_regulation_of_macromolecule_metabolic_process	0.0373936	0.640836	857	43	GLIS3, HRAS, CCK, DRD3, GRIP1, ARNT2, FHL2, CTNNB1, HOXA1, NPAS2, MEIS2, APOE, RB1CC1, PSMD2, TCF4, EIF2B5, APC, DVL3, AR, SATB2, EGR2, IKZF1, STRN3, GRIN1, ESR1, MED12, NR4A2, PRKCG, TBX1, ESR2, ISL1, ADIPOQ, TBR1, ATXN1, DLX2, CDH13, HOXB1, EYA1, ADRB2, MTF1, EBF1, PBX1, SMARCA2
GO:0007517	muscle_organ_development	0.011823	0.641536	211	16	EGR3, NF1, MET, TBX1, CACNG2, HOMER1, PTEN, TPM1, FOXP2, TSC1, DMD, PLN, CACNA1H, SGCE, NRG1, PITX1
GO:0044058	regulation_of_digestive_system_process	0.0601301	0.643136	11	3	OXT, OXTR, GHSR
GO:0021783	preganglionic_parasympathetic_nervous_system_development	0.0253064	0.643236	7	3	HOXA1, HOXB1, EGR2
GO:0007193	inhibition_of_adenylate_cyclase_activity_by_G-protein_signaling	0.0591487	0.643436	40	5	OPRM1, SSTR2, DRD3, DRD2, DRD4
GO:0031279	regulation_of_cyclase_activity	3.28e-06	0.644636	99	16	OPRM1, DRD1, DRD3, ADORA2A, DRD2, NF1, DRD4, GABBR1, SSTR2, ADRB2, GRM3, GRM8, NTRK1, HTR7, NTRK2, ADRA2A
GO:0021510	spinal_cord_development	0.00285945	0.651535	39	7	HOXB8, MDGA2, NF1, RELN, OLIG2, ISL1, CHRD
GO:0001936	regulation_of_endothelial_cell_proliferation	0.000988	0.651935	32	7	WNT2, CTTNBP2, CDH13, PTPRM, APOE, NF1, VASH1
GO:0007166	cell_surface_receptor_linked_signal_transduction	0.000319	0.652035	1856	97	HRAS, GRIK2, FGF17, GRIK3, FST, STRN, CTNNB1, WNT2, AGTR2, HTR1B, GRIN2B, CTGF, HOMER3, APOE, GRID2, GNG2, RAPGEF4, PIK3CG, EFNB3, GNB1L, BAIAP2, PDYN, SSTR4, SSTR2, HTR7, DRD1, DRD3, DRD2, ADORA2A, DRD4, BDKRB2, ITGB3, EPHB3, MACF1, ITGB7, CNR1, GRPR, ADRA2A, ADRA2C, DVL3, GABRA4, GABRA5, GRIN1, MET, ITGA4, HOMER1, NTRK3, EPHA4, PENK, NTRK1, NTRK2, TSC2, AVPR1A, SPTBN1, ADRA1A, GHSR, CHRD, SST, …
GO:0048486	parasympathetic_nervous_system_development	0.0329265	0.652935	8	3	HOXA1, HOXB1, EGR2
GO:0021602	cranial_nerve_morphogenesis	0.0601301	0.655034	11	3	HOXA1, HOXB1, EGR2
GO:0021612	facial_nerve_structural_organization	0.00778457	0.655034	4	3	HOXA1, HOXB1, EGR2
GO:0021604	cranial_nerve_structural_organization	0.00778457	0.656434	4	3	HOXA1, HOXB1, EGR2
GO:0021571	rhombomere_5_development	0.00778457	0.657834	4	3	HOXA1, HOXB1, EGR2
GO:0021546	rhombomere_development	0.0253064	0.659034	7	3	HOXA1, HOXB1, EGR2
GO:0021561	facial_nerve_development	0.0126578	0.659234	5	3	HOXA1, HOXB1, EGR2
GO:0042401	biogenic_amine_biosynthetic_process	0.000689	0.660434	30	7	SLC6A3, ASMT, TH, NR4A2, TPH1, DBH, TPH2
GO:0021782	glial_cell_development	0.0144489	0.662534	26	5	DRD1, ADORA2A, GSN, NF1, EIF2B5
GO:0021610	facial_nerve_morphogenesis	0.00778457	0.663034	4	3	HOXA1, HOXB1, EGR2
GO:0000267	cell_fraction	2.16e-07	0.663734	1083	75	NRP2, SEPT5, OPRM1, SEPT3, HRAS, INSL4, PTGS2, CADM1, GRIK2, SLC6A2, SLC6A3, DPP10, SLC6A4, CNP, CTNNB1, WNT2, PRKAR2B, CTTNBP2, GRIN2B, ANK3, DLG4, GRID2, RAPGEF4, STK39, SLC1A1, NT5E, STX1A, AVP, PLD1, ALDH5A1, STMN2, SCN2A, FMR1, PRKCG, GRM1, SSTR2, ADRB2, DOC2A, ABAT, MAP3K13, DRD1, SCN1A, DRD3, ADORA2A, COMT, DGKB, RAC2, DMD, RAC1, GLO1, DLGAP3, MAP1B, GRIN1, MET, LIN7B, LIN7C, GRIA3, HOMER1…
GO:0030802	regulation_of_cyclic_nucleotide_biosynthetic_process	1.04e-07	0.663934	110	19	OPRM1, DRD1, AVP, DRD3, ADORA2A, DRD2, NF1, DRD4, GABBR1, SSTR2, HTR1B, ADRB2, GRM3, GRM8, APOE, NTRK1, HTR7, NTRK2, ADRA2A
GO:0007612	learning	2.19e-13	0.665733	60	20	HRAS, DRD1, DRD3, DRD2, NF1, GRIN1, TH, GABRA5, CTNND2, TAC1, NLGN3, COMT, PARK2, DBH, FOXP2, ATXN1, PRKAR2B, GRIN2B, DLG4, CACNA1C
GO:0030032	lamellipodium_assembly	0.0196291	0.666933	16	4	CDH13, RAC1, CYFIP1, CAPZB
GO:0042398	cellular_amino_acid_derivative_biosynthetic_process	0.0142372	0.667233	54	7	SLC6A3, ASMT, TH, NR4A2, TPH1, DBH, TPH2
GO:0030808	regulation_of_nucleotide_biosynthetic_process	1.04e-07	0.667833	110	19	OPRM1, DRD1, AVP, DRD3, ADORA2A, DRD2, NF1, DRD4, GABBR1, SSTR2, HTR1B, ADRB2, GRM3, GRM8, APOE, NTRK1, HTR7, NTRK2, ADRA2A
GO:0006140	regulation_of_nucleotide_metabolic_process	2.39e-07	0.668033	116	19	OPRM1, DRD1, AVP, DRD3, ADORA2A, DRD2, NF1, DRD4, GABBR1, SSTR2, HTR1B, ADRB2, GRM3, GRM8, APOE, NTRK1, HTR7, NTRK2, ADRA2A
GO:0030031	cell_projection_assembly	0.0336296	0.672633	83	8	CDH13, RAC2, BAIAP2, RAC1, CYFIP1, ARPC4, PCM1, CAPZB
GO:0007214	gamma-aminobutyric_acid_signaling_pathway	0.0358454	0.672833	20	4	GABRG3, GABRA4, GABRA5, GABBR1
GO:0007611	learning_or_memory	2.19e-21	0.673133	111	34	DRD1, HRAS, PTGS2, DRD3, DRD2, OXT, TH, CTNND2, TAC1, OXTR, COMT, PTEN, PRKAR2B, BDNF, GRIN2B, GRPR, DLG4, LHX8, IL1RAPL1, EGR2, NF1, GABRA5, GRIN1, PRKCG, NLGN3, PARK2, ESR2, DBH, FOXP2, ATXN1, GRIA1, CACNA1C, VLDLR, HTR2A
GO:0030799	regulation_of_cyclic_nucleotide_metabolic_process	1.59e-07	0.674233	113	19	OPRM1, DRD1, AVP, DRD3, ADORA2A, DRD2, NF1, DRD4, GABBR1, SSTR2, HTR1B, ADRB2, GRM3, GRM8, APOE, NTRK1, HTR7, NTRK2, ADRA2A
GO:0043083	synaptic_cleft	0.00796395	0.674433	4	3	GRIN2B, GRIA3, PRSS12
GO:0040014	regulation_of_multicellular_organism_growth	0.0247032	0.674533	61	7	ADRB2, DRD3, IKZF1, DRD2, APOE, SLC6A3, GHSR
GO:0007188	G-protein_signaling,coupled_to_cAMP_nucleotide_second_messenger	0.0131479	0.676232	85	9	OPRM1, ADRB2, DRD1, SSTR2, DRD3, ADORA2A, DRD2, HTR7, DRD4
GO:0002209	behavioral_defense_response	4.49e-07	0.678132	15	8	DRD1, CCK, GRIN2B, PENK, GRIK2, DRD4, GABRA5, ESR2
GO:0045860	positive_regulation_of_protein_kinase_activity	2.74e-05	0.678332	223	23	CCK, FLT1, TAOK2, ADORA2A, DRD4, MET, DGKK, DGKH, DGKI, GRM1, PRKAR2B, ADRB2, DAB1, DGKB, DGKG, ADRA2A, DGKZ, ADRA2C, RELN, NRG1, MAP3K13, HTR2A, VLDLR
GO:0042220	response_to_cocaine	1.74e-07	0.680932	19	9	HTR1B, DRD1, DRD3, DRD2, SLC6A3, OXT, DRD4, ABAT, OXTR
GO:0014073	response_to_tropane	1.74e-07	0.681732	19	9	HTR1B, DRD1, DRD3, DRD2, SLC6A3, OXT, DRD4, ABAT, OXTR
GO:0021942	radial_glia_guided_migration_of_Purkinje_cell	0.0725573	0.683632	2	2	DAB1, CTNNA2
GO:0030814	regulation_of_cAMP_metabolic_process	2.07e-07	0.683932	103	18	OPRM1, DRD1, AVP, DRD3, ADORA2A, DRD2, NF1, DRD4, GABBR1, SSTR2, HTR1B, ADRB2, GRM3, GRM8, NTRK1, HTR7, NTRK2, ADRA2A
GO:0001662	behavioral_fear_response	4.49e-07	0.684332	15	8	DRD1, CCK, GRIN2B, PENK, GRIK2, DRD4, GABRA5, ESR2
GO:0048666	neuron_development	3.4e-20	0.684532	339	55	NRP2, STRN, CNP, PRKG1, PTEN, NRCAM, BDNF, CD44, ANK3, ROBO1, CNTNAP2, SEMA3A, PTPRM, EGR2, EFNB3, BAIAP2, NRXN1, TBR1, CTNNA2, SLITRK1, RELN, CNTN4, DRD1, CCK, ADORA2A, DRD2, TH, EPHB3, ARX, SEMA5A, HOXA1, MACF1, DGKG, DMD, RAC1, LAMB1, LHX8, DCX, NEFL, APC, MAP1B, NTNG1, NR4A2, NFASC, RTN4R, EN2, LMX1A, ISL1, PPP1R9B, FEZF2, EPHA4, NTRK2, MAP2, CYFIP1, CACNA1F
GO:0030817	regulation_of_cAMP_biosynthetic_process	1.55e-07	0.688331	101	18	OPRM1, DRD1, AVP, DRD3, ADORA2A, DRD2, NF1, DRD4, GABBR1, SSTR2, HTR1B, ADRB2, GRM3, GRM8, NTRK1, HTR7, NTRK2, ADRA2A
GO:0010817	regulation_of_hormone_levels	0.053575	0.691931	151	11	CPLX3, ECE2, CYP11B1, ASMT, CRABP2, RAPGEF4, RELN, COMT, GHSR, CACNA1C, PCLO
GO:0030054	cell_junction	9e-28	0.692431	518	80	OPRM1, SEPT3, GABRB3, CADM1, GRIP1, GRIK2, GABRB1, GRIK3, CLDN5, GABBR1, GRIK5, STRN, CTNNB1, WNT2, ACTR3, CTTNBP2, CD44, GRIN2B, HOMER3, DLG4, GRID2, LRRC7, DLG2, GRID1, CHRNA2, DLG1, GABRG3, ARHGEF2, PTPRM, SCN2A, CTNNA1, PCLO, CTNNA3, CTNNA2, PJA2, CBLN1, DOC2A, CLDN1, UNC13A, CPLX3, SCN1A, CTNND2, OXTR, FHL2, CDH2, RIMS3, MACF1, ARPC2, DMD, HTR3A, APC, SYNPO, GABRD, GIT1, PHACTR1, DLGAP1, GAB…
GO:0042803	protein_homodimerization_activity	0.00151336	0.69753	334	25	MASP1, CADM1, GRIK2, SLC6A4, APOE, OLIG2, NOS2, ALDH5A1, TBX1, ADIPOQ, FOXP2, CDH13, CBLN1, ADRB2, TSC2, NLGN4X, PON1, TXNRD2, ABAT, QPRT, DPYD, MAP3K13, ADD2, CBS, ADD1
GO:0001764	neuron_migration	3.24e-06	0.69913	64	13	SATB2, CCK, MET, NR4A2, ESR2, PRKG1, NRCAM, ARX, WNT2, CTTNBP2, DAB1, RELN, DCX
GO:0003700	transcription_factor_activity	0.0375226	0.70023	975	48	GLIS3, ARNT2, HIRA, CTNNB1, ARX, HOXA1, NPAS2, MEIS2, BCL6, OLIG2, TCF4, LHX8, RHOXF1, ETV5, PITX1, FOXD4, TBX6, SATB2, EGR3, AR, EGR2, IKZF1, ESRRB, STRN3, DMRT3, ESR1, DMRT1, NR4A2, DMRT2, TBX1, GSC2, LMX1A, ESR2, EN2, ISL1, MBD1, TBR1, FOXP2, DLX2, HOXB1, DLX1, MTF1, TCFL5, HOXB8, DLX6, EBF1, PBX1, RFX3
GO:0007212	dopamine_receptor_signaling_pathway	0.00373289	0.70083	18	5	OPRM1, DRD1, DRD3, DRD2, DRD4
GO:0044459	plasma_membrane_part	9.76e-30	0.70193	2203	185	SEPT3, HRAS, CADM1, PTGS2, GABRB3, SLC6A2, GRIK2, SLC6A3, GRIK3, GABRB1, SLC6A4, GRIK5, STRN, CTNNB1, WNT2, NRCAM, CTTNBP2, HTR1B, AGTR2, ANK1, GRIN2B, CD44, ANK3, APOE, ROBO1, HOMER3, GRID2, STK39, GNG2, LRRC7, CHRNA2, GRID1, PLD1, PTPRM, GNB1L, EFNB3, STMN2, SCN2A, EFNB2, HLA-A, CTNNA1, PCLO, CTNNA3, CTNNA2, SSTR4, CBLN1, SSTR2, DOC2A, HTR7, UNC13A, ADD2, ADD1, SNTG2, DRD1, SCN1A, HLA-DRB1, DRD…
GO:0004143	diacylglycerol_kinase_activity	0.000151	0.70223	15	6	DGKB, DGKG, DGKK, DGKZ, DGKH, DGKI
GO:0007162	negative_regulation_of_cell_adhesion	0.0204753	0.70373	43	6	KNG1, CDH13, DAB1, BCL6, ADIPOQ, PTEN
GO:0042423	catecholamine_biosynthetic_process	0.00663317	0.706729	11	4	SLC6A3, TH, NR4A2, DBH
GO:0060284	regulation_of_cell_development	1.54e-07	0.708329	205	26	DRD3, DRD2, CDH2, ACTR3, NRCAM, BDNF, APOE, ROBO1, SEMA3A, NEFL, NEFM, NF1, GRIN1, MAP1B, RTN4R, NLGN1, LMX1A, ISL1, NTRK3, DLX2, DLX1, EYA1, NTRK2, CNTN4, PBX1, DBN1
GO:0016597	amino_acid_binding	0.00649064	0.710829	60	8	GRIN2B, TH, GRIN1, YWHAB, NOS2, TPH1, SLC1A1, TPH2
GO:0051960	regulation_of_nervous_system_development	9.67e-11	0.711129	192	30	DRD3, DRD2, OXT, OXTR, CDH2, NRCAM, ACTR3, BDNF, ROBO1, APOE, SEMA3A, NEFL, NEFM, NF1, GRIN1, MAP1B, NLGN1, RTN4R, LMX1A, ISL1, NTRK3, DLX2, DLX1, EYA1, NTRK2, PBX1, CNTN4, GHSR, CHRD, DBN1
GO:0007265	Ras_protein_signal_transduction	0.0938951	0.712229	105	8	CDH13, HRAS, PLD1, APOE, NTRK1, NF1, YWHAB, ADRA2A
GO:0008284	positive_regulation_of_cell_proliferation	0.0111163	0.713029	414	26	VIP, HRAS, DRD3, PTGS2, DRD2, FGF17, ARNT2, TAC1, ADA, DDX11, RAC2, ADRA2A, BCL6, NRG1, LAMB1, THPO, AVP, FLT1, PDCD1LG2, FOXP2, CDH13, ADRB2, DLX6, AVPR1A, PBX1, HTR2A
GO:0021536	diencephalon_development	0.00216837	0.714129	37	7	ARX, EYA1, DRD2, SLC6A3, SLC6A4, ISL1, PITX1
GO:0050767	regulation_of_neurogenesis	2.06e-09	0.718328	166	26	DRD3, DRD2, CDH2, ACTR3, NRCAM, BDNF, APOE, ROBO1, SEMA3A, NEFL, NEFM, NF1, GRIN1, MAP1B, RTN4R, NLGN1, LMX1A, ISL1, NTRK3, DLX2, DLX1, EYA1, NTRK2, CNTN4, PBX1, DBN1
GO:0021882	regulation_of_transcription_from_RNA_polymerase_II_promoter_involved_in_forebrain_neuron_fate_commitment	0.0725573	0.718528	2	2	DLX2, DLX1
GO:0043069	negative_regulation_of_programmed_cell_death	0.000859	0.719228	359	27	HRAS, ADORA2A, GRIK2, ARNT2, BDKRB2, PTEN, ADA, GPX1, BDNF, APOE, RB1CC1, BCL6, GLO1, NRG1, NEFL, APC, PIK3CG, GRIN1, NR4A2, ESR1, ESR2, DAPK1, CDH13, DLX1, EYA1, GSK3B, NTRK1
GO:0045666	positive_regulation_of_neuron_differentiation	0.057142	0.719728	24	4	NRCAM, ACTR3, BDNF, MAP1B
GO:0042127	regulation_of_cell_proliferation	1.1e-08	0.721228	787	63	OPRM1, HRAS, PTGS2, FGF17, ARNT2, STRN, PTEN, CTNNB1, WNT2, CTTNBP2, GPX1, BDNF, DDX11, APOE, DLG3, NOS2, NRG1, AVP, ARHGEF2, PTPRM, ESR2, PDCD1LG2, VASH1, SSTR4, SSTR2, ADRB2, TCFL5, SMARCA2, VIP, FRK, DRD3, ADORA2A, DRD2, TAC1, COMT, BDKRB2, ADA, ARX, RAC2, DHCR7, ADRA2A, GRPR, BCL6, LAMB1, APC, THPO, FLT1, JARID2, NF1, DBH, FOXP2, PPP1R9B, CDH13, TSC1, DLX6, TSC2, MYO16, AVPR1A, ADRA1A, PBX1, …
GO:0030816	positive_regulation_of_cAMP_metabolic_process	0.0601301	0.721728	11	3	AVP, DRD1, ADORA2A
GO:0030819	positive_regulation_of_cAMP_biosynthetic_process	0.0601301	0.721828	11	3	AVP, DRD1, ADORA2A
GO:0060548	negative_regulation_of_cell_death	0.00089	0.721828	360	27	HRAS, ADORA2A, GRIK2, ARNT2, BDKRB2, PTEN, ADA, GPX1, BDNF, APOE, RB1CC1, BCL6, GLO1, NRG1, NEFL, APC, PIK3CG, GRIN1, NR4A2, ESR1, ESR2, DAPK1, CDH13, DLX1, EYA1, GSK3B, NTRK1
GO:0043066	negative_regulation_of_apoptosis	0.000694	0.724628	354	27	HRAS, ADORA2A, GRIK2, ARNT2, BDKRB2, PTEN, ADA, GPX1, BDNF, APOE, RB1CC1, BCL6, GLO1, NRG1, NEFL, APC, PIK3CG, GRIN1, NR4A2, ESR1, ESR2, DAPK1, CDH13, DLX1, EYA1, GSK3B, NTRK1
GO:0032411	positive_regulation_of_transporter_activity	0.0504034	0.725227	10	3	DRD4, PON1, HOMER1
GO:0007618	mating	3.93e-06	0.726027	27	9	AVP, DRD1, OXT, TH, GRIN1, AVPR1A, ABAT, OXTR, TAC1
GO:0030516	regulation_of_axon_extension	0.00557481	0.727627	20	5	NRCAM, NTRK3, APOE, MAP1B, SEMA3A
GO:0007155	cell_adhesion	2.65e-06	0.728627	700	52	NRP2, CADM1, NELL1, CLDN5, BCAN, FER, CTNNB1, NRCAM, CDH22, DAB1, CD44, ROBO1, CTGF, DGCR6, CNTNAP2, DLG1, PTPRM, PCDH9, NRXN1, CTNNA1, CTNNA3, CTNNA2, ARVCF, CLDN1, RELN, SGCE, CNTN4, CTNND2, ITGB3, CDH2, SEMA5A, CDH9, GP1BB, ITGB7, FAT1, RAC1, LAMB1, APC, TAOK2, LPP, PCDH10, NLGN1, NFASC, NLGN2, NLGN3, ITGA4, CDH13, TSC1, NLGN4Y, NLGN4X, CYFIP2, CDH10
GO:0021893	cerebral_cortex_GABAergic_interneuron_fate_commitment	0.0725573	0.730027	2	2	DLX2, DLX1
GO:0021898	commitment_of_multipotent_stem_cells_to_the_neuronal_lineage_in_the_forebrain	0.0725573	0.730727	2	2	DLX2, DLX1
GO:0048638	regulation_of_developmental_growth	0.00734365	0.734627	47	7	NRCAM, NTRK3, ADRB2, APOE, MAP1B, SEMA3A, NRG1
GO:0007215	glutamate_signaling_pathway	2.04e-06	0.734927	25	9	GRIN2B, GRIK2, HOMER3, GRIK3, GRIN1, GRID2, GRIA3, GRIA4, HOMER1
GO:0022610	biological_adhesion	2.68e-06	0.738926	701	52	NRP2, CADM1, NELL1, CLDN5, BCAN, FER, CTNNB1, NRCAM, CDH22, DAB1, CD44, ROBO1, CTGF, DGCR6, CNTNAP2, DLG1, PTPRM, PCDH9, NRXN1, CTNNA1, CTNNA3, CTNNA2, ARVCF, CLDN1, RELN, SGCE, CNTN4, CTNND2, ITGB3, CDH2, SEMA5A, CDH9, GP1BB, ITGB7, FAT1, RAC1, LAMB1, APC, TAOK2, LPP, PCDH10, NLGN1, NFASC, NLGN2, NLGN3, ITGA4, CDH13, TSC1, NLGN4Y, NLGN4X, CYFIP2, CDH10
GO:0030900	forebrain_development	1.51e-12	0.744626	152	29	DRD1, DRD2, SLC6A3, SLC6A4, OXTR, BCAN, PRKG1, CTNNB1, AHSG, ARX, DAB1, RAC1, LHX8, PITX1, IKZF1, NF1, GRIN1, LMX1A, ISL1, FOXP2, DLX2, FEZF2, DLX1, EYA1, TSC1, AVPR1A, RELN, FABP7, CHRD
GO:0001640	adenylate_cyclase_inhibiting_metabotropic_glutamate_receptor_activity	0.0186078	0.745225	6	3	GRM3, GRM8, GRIK3
GO:0008227	amine_receptor_activity	1.44e-09	0.749525	41	14	DRD1, DRD3, DRD2, DRD4, HTR1B, ADRB2, HTR7, ADRA2A, ADRA1A, ADRA2C, HTR3A, HTR2C, HTR3B, HTR2A
GO:0010628	positive_regulation_of_gene_expression	0.0155809	0.750425	581	33	GLIS3, DRD3, GRIP1, ARNT2, FHL2, CTNNB1, HOXA1, NPAS2, MEIS2, TCF4, DVL3, AR, SATB2, EGR2, IKZF1, STRN3, GRIN1, NR4A2, ESR1, MED12, TBX1, ESR2, ISL1, TBR1, ATXN1, DLX2, CDH13, ADRB2, HOXB1, MTF1, EBF1, PBX1, SMARCA2
GO:0005916	fascia_adherens	0.0051236	0.750725	10	4	CDH2, CTNNA3, SPTAN1, CTNNB1
GO:0032102	negative_regulation_of_response_to_external_stimulus	1.47e-11	0.755424	50	17	DRD1, CCK, DRD3, ADORA2A, DRD2, SLC6A3, GRIN1, ADIPOQ, ADA, CTNNA2, GPX1, ADRB2, APOE, GRID2, GHSR, FABP7, NT5E
GO:0019932	second-messenger-mediated_signaling	6.59e-06	0.756024	235	25	OPRM1, DRD1, DRD3, DRD2, ADORA2A, DRD4, HTR1B, AGTR2, APOE, GSN, CNR1, RAPGEF4, NOS2, PIK3CG, HOMER1, PCLO, GRM1, SSTR4, ADRB2, SSTR2, RFC4, HTR7, AVPR1A, HTR2C, HTR2A
GO:0007210	serotonin_receptor_signaling_pathway	0.000475	0.758324	5	4	HTR7, HTR2C, HTR3B, HTR2A
GO:0030307	positive_regulation_of_cell_growth	0.068458	0.758624	42	5	NTRK3, AVP, MAP1B, AVPR1A, NRG1
GO:0045793	positive_regulation_of_cell_size	0.0313846	0.758724	48	6	NTRK3, AVP, RB1CC1, MAP1B, AVPR1A, NRG1
GO:0060079	regulation_of_excitatory_postsynaptic_membrane_potential	4.45e-05	0.761524	19	7	ATXN1, GRIN2B, ADORA2A, GRIK2, GRIN1, GRID2, DMPK
GO:0007156	homophilic_cell_adhesion	0.0234006	0.761824	131	11	CDH22, CDH13, PTPRM, CDH9, CADM1, ROBO1, FAT1, PCDH10, PCDH9, CDH2, CDH10
GO:0007617	mating_behavior	0.000103	0.763924	14	6	AVP, DRD1, OXT, TH, GRIN1, AVPR1A
GO:0060078	regulation_of_postsynaptic_membrane_potential	9.89e-07	0.764924	23	9	ATXN1, GRIN2B, ADORA2A, GRIK2, DRD4, GRIN1, GRID2, NLGN3, DMPK
GO:0031644	regulation_of_neurological_system_process	2.18e-25	0.767023	153	43	CPLX3, DRD1, HRAS, CCK, PTGS2, DRD3, ADORA2A, GRIK2, DRD2, GRIK3, OXT, DRD4, CTNND2, TAC1, BCAN, OXTR, CDH2, BDNF, HTR1B, GRIN2B, APOE, DLG4, STX1A, AVP, EGR2, MAP1B, GRIN1, NLGN1, NLGN2, NLGN3, GRIA4, PARK2, GRM1, GRM3, ADRB2, GRIA2, GRM8, NTRK2, AVPR1A, CNTN4, HTR2C, DBN1, HTR2A
GO:0016079	synaptic_vesicle_exocytosis	0.000149	0.768623	15	6	SEPT5, CPLX3, STX1A, DOC2A, NLGN1, PCLO
GO:0001653	peptide_receptor_activity	0.0610879	0.769723	114	9	OPRM1, SSTR4, AGTR2, SSTR2, HTR7, AVPR1A, GRPR, OXTR, BDKRB2
GO:0050795	regulation_of_behavior	0.0891787	0.769823	46	5	CDH13, DRD1, DRD3, ESR2, ADA
GO:0051899	membrane_depolarization	2.78e-06	0.770023	43	11	ATXN1, CCK, GRIN2B, ADORA2A, GRIK2, GRIN1, CACNA1G, GRID2, CACNG2, ADIPOQ, DMPK
GO:0046395	carboxylic_acid_catabolic_process	0.0532452	0.770923	111	9	MCCC1, EHHADH, PON1, NOS2, DBH, ADIPOQ, PRODH, CBS, GLDC
GO:0040018	positive_regulation_of_multicellular_organism_growth	0.0632179	0.771623	25	4	IKZF1, DRD2, SLC6A3, GHSR
GO:0009719	response_to_endogenous_stimulus	1.39e-09	0.772623	405	43	DRD1, PTGS2, DRD3, ADORA2A, DRD2, OXT, ARNT2, TH, DRD4, FHL2, TAC1, OXTR, PTEN, CTNNB1, AHSG, WNT2, CTTNBP2, PRKAR2B, HTR1B, GNG2, NEFL, EIF2B5, KCNMA1, PLD1, AR, EGR2, STRN3, BAIAP2, MAP1B, GRIN1, NR4A2, ESR1, ESR2, DBH, ADIPOQ, CDH13, TSC1, AVPR1A, GNB4, GHSR, SST, ABCC5, VLDLR
GO:0007242	intracellular_signaling_cascade	1.08e-08	0.772823	1256	87	OPRM1, HRAS, GRIP1, FER, CTNNB1, PRKAR2B, HTR1B, AGTR2, DAB1, CTGF, GSN, APOE, RAPGEF4, GNG2, NOS2, AGAP1, PIK3CG, PLD1, AR, ARHGEF2, GNB1L, RAB39B, STMN2, MED12, ESR1, DMRT1, PRKCG, MBD4, ESR2, PCLO, GRM1, MARK1, DAPK1, PRKCB, SSTR4, SSTR2, ADRB2, XPC, RFC4, HTR7, GNB4, MAP3K13, UNC13A, DRD1, ECEL1, DRD3, ADORA2A, DRD2, DRD4, OXTR, FHL2, AKAP11, DGKB, RAC2, DGKG, CNR1, RB1CC1, RAC1, ADRA2A, ADRA…
GO:0019935	cyclic-nucleotide-mediated_signaling	2.38e-05	0.772823	130	17	OPRM1, DRD1, DRD3, ADORA2A, DRD2, DRD4, PCLO, SSTR4, SSTR2, AGTR2, HTR1B, ADRB2, APOE, CNR1, HTR7, RAPGEF4, NOS2
GO:0043542	endothelial_cell_migration	0.0458783	0.775622	22	4	GPX1, CDH13, ROBO1, PTEN
GO:0008528	peptide_receptor_activity,G-protein_coupled	0.0610879	0.776022	114	9	OPRM1, SSTR4, AGTR2, SSTR2, HTR7, AVPR1A, GRPR, OXTR, BDKRB2
GO:0016054	organic_acid_catabolic_process	0.0532452	0.776022	111	9	MCCC1, EHHADH, PON1, NOS2, DBH, ADIPOQ, PRODH, CBS, GLDC
GO:0031430	M_band	0.0422064	0.776022	9	3	ANK1, FHL2, SPTBN1
GO:0050678	regulation_of_epithelial_cell_proliferation	0.0470255	0.776122	71	7	GPX1, DLX6, TSC2, ESR2, LAMB1, FOXP2, APC
GO:0051963	regulation_of_synaptogenesis	0.027087	0.776322	18	4	OXT, GRIN1, OXTR, GHSR
GO:0007267	cell-cell_signaling	3.89e-32	0.777322	600	92	SEPT5, INSL4, GABRB3, GRIK2, SLC6A2, FGF17, SLC6A4, GRIK5, CNP, FGF12, DMPK, CTNNB1, WNT2, CTTNBP2, BDNF, HTR1B, GRIN2B, APOE, GRID2, DLG4, RAPGEF4, SLC1A1, KCNMA1, STX1A, GABRG3, AR, EGR3, AVP, EFNB3, ALDH5A1, EFNB2, ESR2, NRXN1, PDYN, PCLO, GRM1, CTNNA2, GRM3, CBLN1, SSTR2, DOC2A, CAMK4, GRM8, HTR7, ABAT, CPLX3, DRD1, DRD3, ADORA2A, DRD2, OXT, DRD4, TH, OXTR, TAC1, COMT, SEMA5A, ECE2, FAT1, DMD…
GO:0048489	synaptic_vesicle_transport	0.000167	0.778522	33	8	SEPT5, CPLX3, STX1A, DOC2A, NLGN1, DLG4, PCLO, CTNNB1
GO:0050769	positive_regulation_of_neurogenesis	0.0663408	0.782222	59	6	ACTR3, NTRK3, ROBO1, DRD2, MAP1B, NEFL
GO:0043279	response_to_alkaloid	5.69e-08	0.784222	54	14	DRD1, AVP, DRD3, DRD2, ADORA2A, OXT, SLC6A3, DRD4, GRIN1, TAC1, OXTR, HTR1B, ABAT, HTR2C
GO:0045923	positive_regulation_of_fatty_acid_metabolic_process	0.0407049	0.787421	21	4	AVP, AVPR1A, GHSR, ADIPOQ
GO:0032376	positive_regulation_of_cholesterol_transport	0.0253064	0.788521	7	3	APOE, PON1, ADIPOQ
GO:0006575	cellular_amino_acid_derivative_metabolic_process	4.24e-05	0.789321	166	19	DRD1, DRD3, ALDH5A1, DRD2, ASMT, SLC6A3, MAOA, DRD4, TH, NR4A2, COMT, PARK2, DBH, GPX1, PON1, ABAT, GLO1, TPH1, TPH2
GO:0051588	regulation_of_neurotransmitter_transport	1.36e-08	0.789521	26	11	CPLX3, STX1A, DRD1, DRD3, ADORA2A, GRM8, DRD2, DRD4, NTRK2, PARK2, HTR2C
GO:0031280	negative_regulation_of_cyclase_activity	0.000869	0.790921	55	9	OPRM1, SSTR2, GRM3, DRD3, GRM8, DRD2, DRD4, ADRA2A, GABBR1
GO:0032370	positive_regulation_of_lipid_transport	0.00663317	0.791121	11	4	APOE, OXT, PON1, ADIPOQ
GO:0042802	identical_protein_binding	0.00274897	0.791621	640	39	ALDOA, CADM1, MASP1, GRIK2, CLDN5, SLC6A4, FHL2, ITGB3, DTNBP1, ROBO1, APOE, ITGB7, NOS2, OLIG2, NEFL, FLT1, ALDH5A1, AK3, TBX1, ITGA4, ADIPOQ, FOXP2, ATXN1, CDH13, ADRB2, CBLN1, NLGN4X, TSC2, PON1, CLDN1, ABAT, TXNRD2, QPRT, DPYD, KCTD13, MAP3K13, ADD2, CBS, ADD1
GO:0010875	positive_regulation_of_cholesterol_efflux	0.018525	0.791921	6	3	APOE, PON1, ADIPOQ
GO:0035254	glutamate_receptor_binding	0.0330701	0.792121	8	3	ADORA2A, GRIN1, CACNG2
GO:0010647	positive_regulation_of_cell_communication	0.00120872	0.792521	329	25	HRAS, DRD1, DRD3, PTGS2, GRIK2, ADORA2A, OXT, TAC1, OXTR, ADA, CTNNB1, GPX1, RAC1, FLT1, TAOK2, ESR1, GRIA4, ADIPOQ, CDH13, ADRB2, TNFSF10, GRIA2, NTRK2, RELN, GHSR
GO:0007194	negative_regulation_of_adenylate_cyclase_activity	0.000869	0.792621	55	9	OPRM1, SSTR2, GRM3, DRD3, GRM8, DRD2, DRD4, ADRA2A, GABBR1
GO:0014706	striated_muscle_tissue_development	0.0322221	0.792821	119	10	TSC1, PLN, DMD, CACNG2, NRG1, HOMER1, TPM1, PTEN, PITX1, FOXP2
GO:0042475	odontogenesis_of_dentine-containing_tooth	0.0547649	0.793621	39	5	DLX2, DLX1, FST, LHX8, CTNNB1
GO:0051350	negative_regulation_of_lyase_activity	0.000869	0.793821	55	9	OPRM1, SSTR2, GRM3, DRD3, GRM8, DRD2, DRD4, ADRA2A, GABBR1
GO:0019717	synaptosome	8.29e-08	0.794021	85	17	SEPT5, STX1A, SEPT3, CADM1, SLC6A3, GRIN1, LIN7B, LIN7C, PRKCG, PPP1R9A, DOC2A, GRIN2B, GRID2, DLG4, CYFIP2, CYFIP1, ABAT
GO:0010874	regulation_of_cholesterol_efflux	0.0253064	0.794121	7	3	APOE, PON1, ADIPOQ
GO:0043176	amine_binding	1.07e-07	0.794121	110	19	DRD1, DRD3, DRD2, SLC6A3, GRIN1, DRD4, TH, YWHAB, HTR1B, ADRB2, GRIN2B, NOS2, TPH1, HTR3A, HTR2C, SLC1A1, TPH2, HTR2A, CHRNA2
GO:0032373	positive_regulation_of_sterol_transport	0.0253064	0.794321	7	3	APOE, PON1, ADIPOQ
GO:0031175	neuron_projection_development	2.76e-20	0.794521	256	48	NRP2, CCK, ADORA2A, DRD2, STRN, CNP, EPHB3, PRKG1, PTEN, ARX, SEMA5A, NRCAM, HOXA1, BDNF, MACF1, CD44, ROBO1, ANK3, DMD, RAC1, SEMA3A, LAMB1, DCX, NEFL, APC, PTPRM, EGR2, EFNB3, BAIAP2, MAP1B, RTN4R, NR4A2, NTNG1, NFASC, NRXN1, LMX1A, ISL1, TBR1, CTNNA2, SLITRK1, PPP1R9B, FEZF2, EPHA4, MAP2, CYFIP1, RELN, CNTN4, CACNA1F
GO:0009310	amine_catabolic_process	0.00800208	0.794821	78	9	MAOA, SLC6A3, MCCC1, NOS2, COMT, DBH, PRODH, CBS, GLDC
GO:0021549	cerebellum_development	0.097693	0.79582	30	4	DAB1, MYO16, LMX1A, FOXP2
GO:0043576	regulation_of_respiratory_gaseous_exchange	0.00101018	0.79592	13	5	GRIN1, NLGN1, NR4A2, NLGN2, NLGN3
GO:0042416	dopamine_biosynthetic_process	0.018525	0.79762	6	3	SLC6A3, TH, NR4A2
GO:0050804	regulation_of_synaptic_transmission	2.41e-22	0.79962	136	38	CPLX3, DRD1, HRAS, PTGS2, DRD3, ADORA2A, GRIK2, DRD2, GRIK3, OXT, DRD4, CTNND2, TAC1, BCAN, OXTR, HTR1B, BDNF, GRIN2B, APOE, DLG4, STX1A, EGR2, MAP1B, GRIN1, NLGN1, NLGN2, NLGN3, GRIA4, PARK2, GRM1, GRM3, GRIA2, GRM8, NTRK2, CNTN4, HTR2C, DBN1, HTR2A
GO:0005913	cell-cell_adherens_junction	0.000265	0.79992	35	8	PTPRM, OXTR, CDH2, CTNNA3, SPTAN1, CTNNB1, CTNNA2, APC
GO:0040008	regulation_of_growth	0.000397	0.80042	341	27	DRD3, DRD2, SLC6A3, NRCAM, NOV, ARX, AGTR2, CD44, CTGF, APOE, BCL6, SEMA3A, NRG1, AVP, NDNL2, TAOK2, IKZF1, MAP1B, ESR2, LMX1A, NTRK3, PPP1R9B, CDH13, ADRB2, AVPR1A, CACNA1C, GHSR
GO:0030018	Z_disc	0.00147866	0.80132	46	8	GRIN2B, SORBS2, DMD, FHL2, CACNA1C, HOMER1, SPTAN1, CTNNB1
GO:0007190	activation_of_adenylate_cyclase_activity	0.00394591	0.80192	55	8	OPRM1, ADRB2, DRD1, DRD3, ADORA2A, HTR7, NTRK1, NTRK2
GO:0031674	I_band	0.000935	0.80212	55	9	ALDOA, GRIN2B, SORBS2, DMD, FHL2, CACNA1C, HOMER1, SPTAN1, CTNNB1
GO:0018958	phenol_metabolic_process	3.47e-07	0.80302	35	11	DRD1, DRD3, DRD2, MAOA, SLC6A3, TH, DRD4, NR4A2, PARK2, COMT, DBH
GO:0007186	G-protein_coupled_receptor_protein_signaling_pathway	0.00863966	0.80362	1123	58	OPRM1, GRIK3, GABBR1, AGTR2, HTR1B, APOE, HOMER3, GNG2, RAPGEF4, NOS2, KNG1, PIK3CG, AVP, GABRG3, GNB1L, PDYN, GRM1, SSTR4, GRM3, SSTR2, ADRB2, GRM8, HTR7, VIP, OR1C1, DRD1, CCK, ECEL1, DRD3, ADORA2A, DRD2, DRD4, GPR6, TAC1, OXTR, BDKRB2, DGKB, DGKG, CNR1, ADRA2A, GRPR, ADRA2C, HTR3B, GABRA4, GABRA5, DGKK, FZD3, DGKH, DGKI, HOMER1, PENK, AVPR1A, ADRA1A, DGKZ, GHSR, HTR2C, SST, HTR2A
GO:0001558	regulation_of_cell_growth	0.000871	0.80382	194	18	AVP, TAOK2, MAP1B, ESR2, LMX1A, NRCAM, NTRK3, NOV, PPP1R9B, CDH13, AGTR2, CD44, CTGF, APOE, AVPR1A, BCL6, SEMA3A, NRG1
GO:0009725	response_to_hormone_stimulus	7.94e-07	0.80392	367	35	DRD1, PTGS2, OXT, ARNT2, TH, FHL2, OXTR, TAC1, PTEN, CTNNB1, AHSG, WNT2, CTTNBP2, PRKAR2B, HTR1B, GNG2, NEFL, EIF2B5, KCNMA1, PLD1, AR, EGR2, STRN3, BAIAP2, MAP1B, ESR1, ESR2, ADIPOQ, TSC1, AVPR1A, GNB4, GHSR, SST, ABCC5, VLDLR
GO:0007584	response_to_nutrient	0.0751913	0.806919	140	10	SSTR2, PTGS2, CD44, GSN, OXT, MAP1B, SST, ADIPOQ, PTEN, VLDLR
GO:0034311	diol_metabolic_process	2.56e-07	0.806919	34	11	DRD1, DRD3, DRD2, MAOA, SLC6A3, TH, DRD4, NR4A2, PARK2, COMT, DBH
GO:0006584	catecholamine_metabolic_process	2.56e-07	0.809519	34	11	DRD1, DRD3, DRD2, MAOA, SLC6A3, TH, DRD4, NR4A2, PARK2, COMT, DBH
GO:0009712	catechol_metabolic_process	2.56e-07	0.809519	34	11	DRD1, DRD3, DRD2, MAOA, SLC6A3, TH, DRD4, NR4A2, PARK2, COMT, DBH
GO:0022037	metencephalon_development	0.00161134	0.810919	35	7	HOXA1, HOXB1, DAB1, GRIN1, MYO16, LMX1A, FOXP2
GO:0042417	dopamine_metabolic_process	5.76e-10	0.811219	20	11	DRD1, DRD3, DRD2, MAOA, SLC6A3, TH, DRD4, NR4A2, PARK2, COMT, DBH
GO:0007269	neurotransmitter_secretion	0.000204	0.812219	34	8	SEPT5, CPLX3, STX1A, DOC2A, LIN7B, NLGN1, LIN7C, PCLO
GO:0032101	regulation_of_response_to_external_stimulus	8.19e-10	0.812419	159	26	DRD1, CCK, DRD3, MASP1, PTGS2, ADORA2A, DRD2, SLC6A3, TAC1, ADA, AHSG, GPX1, APOE, GRID2, HRG, BCL6, NT5E, KNG1, GRIN1, ADIPOQ, CTNNA2, NTRK3, CDH13, ADRB2, FABP7, GHSR
GO:0010596	negative_regulation_of_endothelial_cell_migration	0.0134757	0.814419	14	4	AGTR2, PTPRM, APOE, VASH1
GO:0021754	facial_nucleus_development	0.0725573	0.814419	2	2	HOXA1, HOXB1
GO:0016337	cell-cell_adhesion	1.19e-05	0.815318	276	27	CADM1, CLDN5, CTNND2, CDH2, CTNNB1, NRCAM, CDH22, DAB1, CDH9, CD44, CTGF, ROBO1, FAT1, DLG1, PTPRM, PCDH10, NLGN1, NLGN2, PCDH9, ITGA4, CTNNA3, CTNNA2, CDH13, CLDN1, CYFIP2, CNTN4, CDH10
GO:0048471	perinuclear_region_of_cytoplasm	0.00588904	0.816918	288	21	KCNMA1, PLD1, PLA2G16, PTPRM, STMN2, MAP1B, YWHAB, PARK2, CDH13, DAB1, GSN, SORBS2, TSC2, CYFIP2, CACNA1G, MYO16, CYFIP1, NOS2, LAMB1, GALNT13, ABCC5
GO:0005275	amine_transmembrane_transporter_activity	0.0560605	0.817018	74	7	SLC25A12, SLC38A4, SLC6A2, SLC6A3, SLC6A4, SLC18A1, SLC1A1
GO:0006576	biogenic_amine_metabolic_process	1.24e-05	0.817018	97	15	DRD1, DRD3, DRD2, ASMT, SLC6A3, MAOA, DRD4, TH, NR4A2, COMT, PARK2, DBH, PON1, TPH1, TPH2
GO:0044065	regulation_of_respiratory_system_process	0.0413145	0.817618	9	3	NLGN1, NLGN2, NLGN3
GO:0042043	neurexin_binding	0.0254181	0.817818	7	3	NLGN4X, NLGN1, NLGN2
GO:0051969	regulation_of_transmission_of_nerve_impulse	4.53e-24	0.818518	147	41	CPLX3, DRD1, HRAS, PTGS2, DRD3, ADORA2A, GRIK2, DRD2, GRIK3, OXT, DRD4, CTNND2, TAC1, BCAN, OXTR, CDH2, HTR1B, BDNF, GRIN2B, APOE, DLG4, STX1A, AVP, EGR2, MAP1B, GRIN1, NLGN1, NLGN2, NLGN3, GRIA4, PARK2, GRM1, GRM3, GRIA2, GRM8, NTRK2, AVPR1A, CNTN4, HTR2C, DBN1, HTR2A
GO:0032368	regulation_of_lipid_transport	0.0235988	0.819218	30	5	APOE, OXT, PON1, ITGB3, ADIPOQ
GO:0050877	neurological_system_process	9.97e-21	0.819918	1210	113	SEPT5, HRAS, GABRB3, PTGS2, GRIK2, SLC6A2, SLC6A3, SLC6A4, GRIK5, CNP, DMPK, CTNNB1, WNT2, PRKAR2B, CTTNBP2, HTR1B, BDNF, AGTR2, GRIN2B, APOE, GRID2, OLIG2, EIF2B5, PDYN, PCLO, CTNNA2, CBLN1, DOC2A, CAMK4, HTR7, ABAT, SCN1A, DRD1, RTP4, DRD3, ADORA2A, DRD2, DRD4, DMD, GRPR, LHX8, IL1RAPL1, GABRD, MAOA, GRIN1, GABRA5, LIN7B, LIN7C, HOMER1, FOXP2, PENK, TSC1, HOXB8, CACNA1E, CACNA1F, FABP7, CACNA1C…
GO:0007416	synaptogenesis	1.58e-05	0.822418	32	9	NRCAM, DRD1, CADM1, DRD2, MAP1B, NLGN1, NLGN2, NRXN1, CDH2
GO:0002087	regulation_of_respiratory_gaseous_exchange_by_neurological_system_process	0.0413145	0.822518	9	3	NLGN1, NLGN2, NLGN3
GO:0010033	response_to_organic_substance	2.35e-07	0.823518	721	56	PTGS2, SLC6A3, ARNT2, PTEN, CTNNB1, WNT2, ACTR3, CTTNBP2, PRKAR2B, HTR1B, CD44, DGCR8, GRIN2B, APOE, GSN, GNG2, EIF2B5, KCNMA1, AVP, AR, PLD1, EGR2, BAIAP2, STRN3, ESR1, ESR2, CD83, ABAT, GNB4, DRD1, DRD3, ADORA2A, DRD2, OXT, TH, DRD4, FHL2, TAC1, OXTR, COMT, AHSG, NEFL, THPO, MAP1B, GRIN1, NR4A2, DBH, ADIPOQ, CDH13, TSC1, AVPR1A, GHSR, HTR2C, SST, ABCC5, VLDLR
GO:0032940	secretion_by_cell	0.00434962	0.823618	207	17	SEPT5, CPLX3, STX1A, LIN7B, NLGN1, LIN7C, PCLO, RIMS3, BDNF, DOC2A, ANK1, CADPS2, NTRK2, RAPGEF4, GHSR, CACNA1C, UNC13A
GO:0019205	nucleobase,nucleoside,nucleotide_kinase_activity	0.0738722	0.825817	43	5	ADK, AK3, DLG3, DLG2, DLG1
GO:0007016	cytoskeletal_anchoring_at_plasma_membrane	0.0329265	0.827017	8	3	ANK3, DMD, SHANK1
GO:0042402	biogenic_amine_catabolic_process	0.0163901	0.830217	15	4	MAOA, SLC6A3, COMT, DBH
GO:0042424	catecholamine_catabolic_process	0.000475	0.831317	5	4	MAOA, SLC6A3, COMT, DBH
GO:0045927	positive_regulation_of_growth	0.000702	0.831817	80	11	ARX, NTRK3, ADRB2, AVP, IKZF1, DRD2, SLC6A3, MAP1B, AVPR1A, GHSR, NRG1
GO:0010975	regulation_of_neuron_projection_development	1.42e-06	0.833317	70	14	MAP1B, GRIN1, RTN4R, CDH2, NTRK3, ACTR3, NRCAM, APOE, ROBO1, NTRK2, SEMA3A, NEFL, DBN1, NEFM
GO:0001654	eye_development	0.0560171	0.833717	132	10	PTPRM, MEIS2, CRYGS, IKZF1, NF1, TH, NTRK2, CTNNB1, FOXP2, APC
GO:0042063	gliogenesis	0.00261013	0.834417	65	9	DRD1, EGR2, ADORA2A, GSN, NF1, RELN, OLIG2, CTNNB1, EIF2B5
GO:0016247	channel_regulator_activity	0.000295	0.835216	59	10	STX1A, ADRB2, GRM3, DRD2, PLN, DRD4, ADRA2A, NRXN1, PRKCB, DLG1
GO:0010001	glial_cell_differentiation	0.000674	0.837116	53	9	DRD1, EGR2, ADORA2A, GSN, NF1, RELN, OLIG2, CTNNB1, EIF2B5
GO:0034313	diol_catabolic_process	0.000475	0.837216	5	4	MAOA, SLC6A3, COMT, DBH
GO:0042420	dopamine_catabolic_process	0.000195	0.838516	4	4	MAOA, SLC6A3, COMT, DBH
GO:0019614	catechol_catabolic_process	0.000475	0.839016	5	4	MAOA, SLC6A3, COMT, DBH
GO:0043062	extracellular_structure_organization	0.000354	0.839616	163	17	DRD1, CADM1, DRD2, NF1, MAP1B, NFASC, NLGN1, NLGN2, NLGN3, NRXN1, CACNG2, CDH2, CTNNB1, NRCAM, TSC1, ANK3, NLGN4X
GO:0001974	blood_vessel_remodeling	0.00933627	0.842416	23	5	AGTR2, TBX1, NOS2, ITGA4, DBH
GO:0050890	cognition	0.00482566	0.847215	909	50	OPRM1, HRAS, PTGS2, SLC6A3, PTEN, GPX1, PRKAR2B, BDNF, WDR36, GRIN2B, DLG4, EGR2, PRKCG, ESR2, EYA1, GRM8, DRD1, OR1C1, RTP4, DRD3, ADORA2A, DRD2, OXT, TH, CTNND2, TAC1, OXTR, COMT, DTNBP1, GRPR, LHX8, IL1RAPL1, MAP1A, GRIN1, GABRA5, NF1, TBX1, NLGN3, PARK2, DBH, KCNV2, FOXP2, ATXN1, PENK, HOXB8, GRIA1, CACNA1F, CACNA1C, VLDLR, HTR2A
GO:0030030	cell_projection_organization	3.06e-19	0.850915	368	56	NRP2, STRN, CNP, PRKG1, PTEN, NRCAM, BDNF, CD44, ANK3, ROBO1, SEMA3A, PTPRM, EGR2, EFNB3, BAIAP2, NRXN1, PCM1, TBR1, CTNNA2, SLITRK1, RELN, CNTN4, CCK, ADORA2A, DRD2, ARPC4, EPHB3, CAPZB, TPM1, ARX, SEMA5A, HOXA1, MACF1, RAC2, DMD, RAC1, LAMB1, DCX, NEFL, APC, MAP1B, NTNG1, NR4A2, NFASC, RTN4R, LMX1A, ISL1, PPP1R9B, FEZF2, EPHA4, CDH13, TSC1, MAP2, TSC2, CYFIP1, CACNA1F
GO:0030800	negative_regulation_of_cyclic_nucleotide_metabolic_process	0.0329265	0.851315	8	3	HTR1B, GRM8, DRD4
GO:0045664	regulation_of_neuron_differentiation	8.78e-08	0.853915	133	21	GRIN1, MAP1B, NLGN1, RTN4R, CDH2, LMX1A, ISL1, NRCAM, NTRK3, ACTR3, BDNF, EYA1, ROBO1, APOE, NTRK2, PBX1, CNTN4, SEMA3A, NEFL, DBN1, NEFM
GO:0050770	regulation_of_axonogenesis	3.93e-05	0.854115	57	11	NRCAM, NTRK3, ROBO1, APOE, GRIN1, MAP1B, RTN4R, SEMA3A, CDH2, NEFL, NEFM
GO:0045885	positive_regulation_of_survival_gene_product_expression	0.0704353	0.854215	12	3	CDH13, ESR1, ESR2
GO:0006928	cell_motion	5.57e-16	0.854415	475	59	NRP2, PTGS2, MYLIP, PRKG1, PTEN, WNT2, ACTR3, NRCAM, CTTNBP2, GPX1, ACTR2, BDNF, DAB1, CD44, CTGF, ANK3, ROBO1, SEMA3A, SATB2, PTPRM, EGR2, EFNB3, NRXN1, ESR2, TBR1, CTNNA2, RELN, CNTN4, DRD1, CCK, DRD2, CDH2, EPHB3, CAPZB, TPM1, TPM3, ARX, SEMA5A, HOXA1, ARPC3, MACF1, ARPC2, RAC1, ADRA2A, DCX, APC, FLT1, TAOK2, MET, NFASC, NR4A2, TBX1, LMX1A, ITGA4, ISL1, DBH, FEZF2, EPHA4, CDH13
GO:0030815	negative_regulation_of_cAMP_metabolic_process	0.0253064	0.855014	7	3	HTR1B, GRM8, DRD4
GO:0045980	negative_regulation_of_nucleotide_metabolic_process	0.0504034	0.855114	10	3	HTR1B, GRM8, DRD4
GO:0043523	regulation_of_neuron_apoptosis	2.5e-05	0.855214	90	14	HRAS, GRIK2, ADORA2A, GRIN1, NF1, ESR1, NR4A2, ESR2, GPX1, DLX1, BDNF, NTRK1, GRID2, NEFL
GO:0030809	negative_regulation_of_nucleotide_biosynthetic_process	0.0329265	0.857214	8	3	HTR1B, GRM8, DRD4
GO:0030902	hindbrain_development	6.22e-05	0.857814	60	11	HOXA1, HOXB1, DAB1, EGR2, GRIN1, MYO16, EN2, LMX1A, TBR1, FOXP2, CTNNA2
GO:0046928	regulation_of_neurotransmitter_secretion	8.36e-05	0.858514	21	7	CPLX3, STX1A, ADORA2A, GRM8, NTRK2, PARK2, HTR2C
GO:0033555	multicellular_organismal_response_to_stress	4.78e-11	0.858714	39	15	DRD1, CCK, SLC6A2, GRIK2, DRD4, GABRA5, TAC1, ESR2, COMT, DBH, BDNF, PENK, GRIN2B, ADRA2A, RELN
GO:0007270	nerve-nerve_synaptic_transmission	6.82e-09	0.859314	31	12	DRD1, GABRB3, CAMK4, DRD3, ADORA2A, GRM8, DRD2, DLGAP2, TH, GRIN1, GRID2, PARK2
GO:0030818	negative_regulation_of_cAMP_biosynthetic_process	0.0253064	0.859914	7	3	HTR1B, GRM8, DRD4
GO:0048585	negative_regulation_of_response_to_stimulus	5.34e-10	0.860314	100	21	DRD1, CCK, MASP1, DRD3, ADORA2A, DRD2, SLC6A3, GRIN1, ESR2, ADIPOQ, ADA, CTNNA2, AHSG, GPX1, ADRB2, APOE, GRID2, BCL6, FABP7, GHSR, NT5E
GO:0007268	synaptic_transmission	5.21e-39	0.860414	298	73	SEPT5, GABRB3, GRIK2, SLC6A2, SLC6A4, GRIK5, CNP, DMPK, CTNNB1, WNT2, CTTNBP2, HTR1B, GRIN2B, APOE, DLG4, GRID2, SLC1A1, KCNMA1, STX1A, GABRG3, EGR3, ALDH5A1, NRXN1, PDYN, PCLO, GRM1, CTNNA2, GRM3, CBLN1, DOC2A, CAMK4, GRM8, HTR7, ABAT, CPLX3, DRD1, DRD3, ADORA2A, DRD2, OXT, DRD4, TH, OXTR, TAC1, COMT, DMD, APBA2, HTR3A, HTR3B, GABRD, DLGAP1, DLGAP2, MAOA, GABRA5, GRIN1, NLGN1, LIN7B, LIN7C, NLGN…
GO:0045471	response_to_ethanol	6.48e-08	0.860414	64	15	AVP, DRD3, DRD2, SLC6A3, GRIN1, DRD4, TH, DBH, PTEN, ADIPOQ, HTR1B, GRIN2B, GSN, APOE, ABAT
GO:0048265	response_to_pain	0.000661	0.860514	20	6	GRIN2B, SLC6A2, TAC1, RELN, COMT, DBH
GO:0050839	cell_adhesion_molecule_binding	8.89e-05	0.860514	30	8	CDH13, PTPRM, GRIN2B, FER, CTNNA1, CTNNA3, CTNNB1, CTNNA2
GO:0030803	negative_regulation_of_cyclic_nucleotide_biosynthetic_process	0.0329265	0.862114	8	3	HTR1B, GRM8, DRD4
GO:0010769	regulation_of_cell_morphogenesis_involved_in_differentiation	0.000116	0.862214	77	12	NRCAM, ACTR3, NTRK3, ROBO1, APOE, GRIN1, MAP1B, RTN4R, SEMA3A, CDH2, NEFL, NEFM
GO:0042562	hormone_binding	0.00908579	0.865813	49	7	CDH13, AR, AVPR1A, ESR1, OXTR, ESR2, GHSR
GO:0033238	regulation_of_cellular_amine_metabolic_process	0.00101018	0.866513	13	5	DRD1, SLC6A3, DRD4, NR4A2, COMT
GO:0042053	regulation_of_dopamine_metabolic_process	0.000115	0.867113	8	5	DRD1, SLC6A3, DRD4, NR4A2, COMT
GO:0005246	calcium_channel_regulator_activity	0.00301443	0.868013	17	5	STX1A, GRM3, PLN, NRXN1, PRKCB
GO:0042069	regulation_of_catecholamine_metabolic_process	0.0002	0.868113	9	5	DRD1, SLC6A3, DRD4, NR4A2, COMT
GO:0045296	cadherin_binding	2.19e-05	0.869313	17	7	CDH13, PTPRM, FER, CTNNA1, CTNNA3, CTNNB1, CTNNA2
GO:0042415	norepinephrine_metabolic_process	0.018525	0.870413	6	3	TH, PARK2, DBH
GO:0019201	nucleotide_kinase_activity	0.0516545	0.872213	23	4	AK3, DLG3, DLG2, DLG1
GO:0035094	response_to_nicotine	0.0231947	0.872713	17	4	AVP, SLC6A3, ABAT, HTR2C
GO:0050772	positive_regulation_of_axonogenesis	0.0632179	0.874913	25	4	NTRK3, ROBO1, MAP1B, NEFL
GO:0030324	lung_development	0.0109237	0.875212	99	10	WNT2, MAN2A1, CTTNBP2, CLCN2, CTGF, DHCR7, HSD11B1, ADA, CTNNB1, FOXP2
GO:0030323	respiratory_tube_development	0.0131272	0.876312	102	10	WNT2, MAN2A1, CTTNBP2, CLCN2, CTGF, DHCR7, HSD11B1, ADA, CTNNB1, FOXP2
GO:0021548	pons_development	0.018525	0.878912	6	3	HOXA1, HOXB1, GRIN1
GO:0060541	respiratory_system_development	0.0185	0.880112	108	10	WNT2, MAN2A1, CTTNBP2, CLCN2, CTGF, DHCR7, HSD11B1, ADA, CTNNB1, FOXP2
GO:0008361	regulation_of_cell_size	0.00962334	0.883212	206	16	AR, AVP, MAP1B, ESR2, NTRK3, PPP1R9B, AGTR2, TSC1, RB1CC1, TSC2, AVPR1A, CYFIP1, BCL6, SEMA3A, NRG1, DCX
GO:0004385	guanylate_kinase_activity	0.0603826	0.886511	11	3	DLG3, DLG2, DLG1
GO:0010578	regulation_of_adenylate_cyclase_activity_involved_in_G-protein_signaling	0.0153103	0.888911	40	6	OPRM1, ADRB2, DRD1, DRD3, ADORA2A, HTR7
GO:0010579	positive_regulation_of_adenylate_cyclase_activity_by_G-protein_signaling_pathway	0.0153103	0.890211	40	6	OPRM1, ADRB2, DRD1, DRD3, ADORA2A, HTR7
GO:0007189	activation_of_adenylate_cyclase_activity_by_G-protein_signaling_pathway	0.0153103	0.892111	40	6	OPRM1, ADRB2, DRD1, DRD3, ADORA2A, HTR7
GO:0060134	prepulse_inhibition	1.39e-10	0.893311	10	9	DRD1, DRD3, ADORA2A, DRD2, SLC6A3, GRIN1, GRID2, FABP7, CTNNA2
GO:0006887	exocytosis	0.000321	0.893811	115	14	SEPT5, CPLX3, STX1A, LIN7B, NLGN1, LIN7C, PCLO, RIMS3, ANK1, DOC2A, CADPS2, RAPGEF4, CACNA1C, UNC13A
GO:0048812	neuron_projection_morphogenesis	8.69e-18	0.89871	213	41	NRP2, CCK, ADORA2A, DRD2, CNP, EPHB3, ARX, SEMA5A, NRCAM, HOXA1, BDNF, MACF1, ROBO1, ANK3, DMD, RAC1, SEMA3A, DCX, NEFL, APC, EGR2, PTPRM, EFNB3, BAIAP2, MAP1B, RTN4R, NR4A2, NTNG1, NFASC, NRXN1, LMX1A, ISL1, TBR1, CTNNA2, SLITRK1, FEZF2, EPHA4, CYFIP1, RELN, CNTN4, CACNA1F
GO:0048667	cell_morphogenesis_involved_in_neuron_differentiation	1.8e-16	0.90111	209	39	NRP2, CCK, DRD2, CNP, EPHB3, ARX, SEMA5A, NRCAM, HOXA1, BDNF, MACF1, ROBO1, ANK3, RAC1, SEMA3A, DCX, NEFL, APC, EGR2, PTPRM, EFNB3, BAIAP2, MAP1B, NR4A2, NTNG1, NFASC, RTN4R, NRXN1, LMX1A, ISL1, TBR1, CTNNA2, SLITRK1, FEZF2, EPHA4, CYFIP1, RELN, CNTN4, CACNA1F
GO:0007187	G-protein_signaling,coupled_to_cyclic_nucleotide_second_messenger	0.000321	0.90351	115	14	OPRM1, DRD1, DRD3, DRD2, ADORA2A, DRD4, SSTR4, SSTR2, AGTR2, HTR1B, ADRB2, HTR7, CNR1, NOS2
GO:0000904	cell_morphogenesis_involved_in_differentiation	2.02e-16	0.90371	244	42	NRP2, CCK, DRD2, CNP, EPHB3, CTNNB1, ARX, SEMA5A, NRCAM, HOXA1, BDNF, MACF1, ROBO1, ANK3, RAC1, SEMA3A, LAMB1, DCX, NEFL, APC, PTPRM, EGR2, EFNB3, ESRRB, BAIAP2, MAP1B, RTN4R, NR4A2, NTNG1, NFASC, NRXN1, LMX1A, ISL1, TBR1, CTNNA2, SLITRK1, FEZF2, EPHA4, CYFIP1, RELN, CNTN4, CACNA1F
GO:0007409	axonogenesis	1.12e-17	0.90491	193	39	NRP2, CCK, DRD2, CNP, EPHB3, ARX, SEMA5A, NRCAM, HOXA1, BDNF, MACF1, ROBO1, ANK3, RAC1, SEMA3A, DCX, NEFL, APC, EGR2, PTPRM, EFNB3, BAIAP2, MAP1B, NR4A2, NTNG1, NFASC, RTN4R, NRXN1, LMX1A, ISL1, TBR1, CTNNA2, SLITRK1, FEZF2, EPHA4, CYFIP1, RELN, CNTN4, CACNA1F
GO:0050808	synapse_organization	3.92e-09	0.909009	61	16	DRD1, CADM1, DRD2, MAP1B, NFASC, NLGN1, NLGN2, NLGN3, NRXN1, CACNG2, CDH2, CTNNB1, NRCAM, TSC1, ANK3, NLGN4X
GO:0001963	synaptic_transmission,dopaminergic	0.0002	0.910709	9	5	DRD1, DRD3, ADORA2A, TH, PARK2
GO:0005856	cytoskeleton	1.81e-10	0.913909	1381	99	SEPT5, SEPT3, STRN, MYLIP, CTNNB1, ANK1, GRIN2B, HOMER3, ANK3, GRID2, STK39, DISC1, MED12, RAI14, PCM1, CTNNA1, PCLO, MARK1, CTNNA3, CTNNA2, ARPC1A, DBN1, ADD2, SNTG2, MAP6D1, ADD1, ALDOA, ADORA2A, ARPC4, IGF2BP2, AKAP11, CAPZB, CORO2B, ARPC3, MACF1, ARPC2, DMD, GIT1, GRIN1, SHANK1, HOMER1, SHANK2, SHANK3, CORO1C, CORO1B, SYNE1, TSC1, MAP2, NTRK2, MCPH1, TSC2, MYO16, SPTBN1, CACNA1C, LZTS2, ACTR3…
GO:0030055	cell-substrate_junction	0.0031153	0.915708	112	12	OPRM1, WNT2, GIT1, ACTR3, CTTNBP2, MACF1, CD44, LPP, ARPC2, DMD, FHL2, LRRC7
GO:0032990	cell_part_morphogenesis	2.08e-16	0.917308	256	43	NRP2, CCK, ADORA2A, DRD2, CNP, ARPC4, EPHB3, ARX, SEMA5A, NRCAM, HOXA1, BDNF, MACF1, ROBO1, ANK3, DMD, RAC1, SEMA3A, DCX, NEFL, APC, PTPRM, EGR2, EFNB3, BAIAP2, MAP1B, RTN4R, NR4A2, NTNG1, NFASC, NRXN1, LMX1A, PCM1, ISL1, TBR1, CTNNA2, SLITRK1, FEZF2, EPHA4, CYFIP1, RELN, CNTN4, CACNA1F
GO:0043228	non-membrane-bounded_organelle	0.000317	0.917308	2596	129	SEPT5, MRPL40, SEPT3, HIRA, STRN, MYLIP, SRP19, CTNNB1, ANK1, GRIN2B, DDX11, ANK3, HOMER3, GRID2, RPL10, STK39, OLIG2, DISC1, LRRC7, PITX1, FMR1, MED12, MECP2, RAI14, PCM1, CTNNA1, PCLO, MARK1, CTNNA3, CTNNA2, ARPC1A, RCL1, RFC4, CAMK4, DBN1, ADD2, ADD1, SNTG2, MAP6D1, ALDOA, ADORA2A, ARPC4, IGF2BP2, AKAP11, CAPZB, CORO2B, MEIS2, ARPC3, MACF1, ARPC2, DMD, GIT1, IKZF1, GRIN1, HOMER1, SHANK1, SHANK…
GO:0043232	intracellular_non-membrane-bounded_organelle	0.000317	0.919908	2596	129	SEPT5, MRPL40, SEPT3, HIRA, STRN, MYLIP, SRP19, CTNNB1, ANK1, GRIN2B, DDX11, ANK3, HOMER3, GRID2, RPL10, STK39, OLIG2, DISC1, LRRC7, PITX1, FMR1, MED12, MECP2, RAI14, PCM1, CTNNA1, PCLO, MARK1, CTNNA3, CTNNA2, ARPC1A, RCL1, RFC4, CAMK4, DBN1, ADD2, ADD1, SNTG2, MAP6D1, ALDOA, ADORA2A, ARPC4, IGF2BP2, AKAP11, CAPZB, CORO2B, MEIS2, ARPC3, MACF1, ARPC2, DMD, GIT1, IKZF1, GRIN1, HOMER1, SHANK1, SHANK…
GO:0000902	cell_morphogenesis	1.91e-16	0.920908	356	51	NRP2, CNP, CTNNB1, NRCAM, BDNF, ANK1, ROBO1, ANK3, SEMA3A, DLG1, ARHGEF2, PTPRM, EGR2, EFNB3, BAIAP2, NRXN1, PCM1, TBR1, CTNNA2, SLITRK1, RELN, CNTN4, ADD1, CCK, ADORA2A, DRD2, ARPC4, EPHB3, SEMA5A, ARX, HOXA1, MACF1, DMD, RAC1, BCL6, LAMB1, DCX, NEFL, APC, ESRRB, MAP1B, NTNG1, NR4A2, NFASC, RTN4R, LMX1A, ISL1, FEZF2, EPHA4, CYFIP1, CACNA1F
GO:0048858	cell_projection_morphogenesis	4.08e-17	0.921008	245	43	NRP2, CCK, ADORA2A, DRD2, CNP, ARPC4, EPHB3, ARX, SEMA5A, NRCAM, HOXA1, BDNF, MACF1, ROBO1, ANK3, DMD, RAC1, SEMA3A, DCX, NEFL, APC, PTPRM, EGR2, EFNB3, BAIAP2, MAP1B, RTN4R, NR4A2, NTNG1, NFASC, NRXN1, LMX1A, PCM1, ISL1, TBR1, CTNNA2, SLITRK1, FEZF2, EPHA4, CYFIP1, RELN, CNTN4, CACNA1F
GO:0032989	cellular_component_morphogenesis	4.91e-15	0.921308	397	52	NRP2, CNP, CTNNB1, NRCAM, BDNF, ANK1, ROBO1, ANK3, SEMA3A, DLG1, ARHGEF2, PTPRM, EGR2, EFNB3, BAIAP2, NRXN1, PCM1, TBR1, CTNNA2, SLITRK1, RELN, CNTN4, ADD1, CCK, ADORA2A, DRD2, ARPC4, EPHB3, TPM1, ARX, SEMA5A, HOXA1, MACF1, DMD, RAC1, BCL6, LAMB1, DCX, NEFL, APC, ESRRB, MAP1B, NTNG1, NR4A2, NFASC, RTN4R, LMX1A, ISL1, FEZF2, EPHA4, CYFIP1, CACNA1F
GO:0007191	activation_of_adenylate_cyclase_activity_by_dopamine_receptor_signaling_pathway	0.018525	0.923708	6	3	OPRM1, DRD1, DRD3
GO:0046686	response_to_cadmium_ion	0.0601301	0.925307	11	3	MTF1, GSN, CTNNB1
GO:0001505	regulation_of_neurotransmitter_levels	1.57e-08	0.926307	67	16	SEPT5, CPLX3, STX1A, ALDH5A1, MAOA, SLC6A4, TH, LIN7B, NLGN1, LIN7C, COMT, PARK2, DBH, PCLO, DOC2A, ABAT
GO:0008504	monoamine_transmembrane_transporter_activity	0.000478	0.929107	5	4	SLC6A2, SLC6A3, SLC6A4, SLC18A1
GO:0040007	growth	0.0773277	0.930107	183	12	GPX1, AR, PTGS2, GSN, ESRRB, DHCR7, ANKRD11, APBA2, CYFIP1, DCX, ADD1, FOXP2
GO:0048857	neural_nucleus_development	0.0329265	0.933707	8	3	HOXA1, HOXB1, FOXP2
GO:0051378	serotonin_binding	0.003592	0.936006	9	4	HTR1B, HTR3A, HTR2C, HTR2A
GO:0001964	startle_response	2.86e-11	0.936506	16	11	DRD1, GRIN2B, DRD3, ADORA2A, DRD2, SLC6A3, GRIN1, GRID2, PARK2, FABP7, CTNNA2
GO:0014069	postsynaptic_density	8.56e-21	0.936806	71	28	ADORA2A, STRN, GRIN2B, HOMER3, DLG4, GRID2, DLG2, DLG1, SYNPO, DLGAP1, DLGAP3, DLGAP2, GRIN1, MAP1B, NLGN1, GRIA3, GRIA4, HOMER1, SHANK1, SHANK2, GRM1, SHANK3, PJA2, GRM3, GRIA2, GRIA1, NTRK2, CACNA1C
GO:0022604	regulation_of_cell_morphogenesis	9.84e-05	0.940006	131	16	ALDOA, TAOK2, ATP10A, MAP1B, GRIN1, RTN4R, CDH2, NRCAM, NTRK3, ACTR3, ROBO1, APOE, CYFIP1, SEMA3A, NEFL, NEFM
GO:0031252	cell_leading_edge	3.78e-06	0.941706	138	19	MYO5A, PLD1, PTPRM, ADORA2A, BAIAP2, CDH2, CAPZB, TPM1, CTNNA3, CTNNB1, CTNNA2, ACTR3, ARPC3, TSC1, ROBO1, GSN, ARPC2, RAC1, CYFIP1
GO:0032355	response_to_estradiol_stimulus	0.0142372	0.942706	54	7	PTGS2, STRN3, OXT, ARNT2, MAP1B, OXTR, PTEN
GO:0008289	lipid_binding	0.000665	0.948005	450	32	CDIPT, PTGS2, CYP11B1, CRABP2, PTEN, DGKB, STARD4, APOE, DGKG, ALOX5AP, AP2M1, ARHGEF2, PLD1, AR, ESRRB, MAP1B, ESR1, DGKK, PRKCG, DGKH, ESR2, PCLO, PRKCB, AP2A2, DOC2A, CADPS2, PON1, DGKZ, FABP7, CIT, UNC13A, FABP5
GO:0015837	amine_transport	0.0307467	0.949105	118	10	SLC25A12, SLC38A4, DRD1, SLC6A2, SLC6A8, SLC6A3, SLC6A4, SLC18A1, PARK2, SLC1A1
GO:0007411	axon_guidance	2.85e-10	0.951105	107	22	NRP2, EGR2, PTPRM, EFNB3, NFASC, NRXN1, LMX1A, ISL1, EPHB3, TBR1, ARX, SEMA5A, HOXA1, EPHA4, FEZF2, BDNF, ROBO1, ANK3, RAC1, CNTN4, RELN, SEMA3A
GO:0005925	focal_adhesion	0.037125	0.951405	102	9	OPRM1, WNT2, GIT1, CTTNBP2, CD44, LPP, ARPC2, FHL2, LRRC7
GO:0048813	dendrite_morphogenesis	0.0601301	0.953605	11	3	CACNA1F, DCX, CTNNA2
GO:0005924	cell-substrate_adherens_junction	0.0449809	0.954305	106	9	OPRM1, WNT2, GIT1, CTTNBP2, CD44, LPP, ARPC2, FHL2, LRRC7
GO:0070161	anchoring_junction	7.82e-05	0.954605	172	19	OPRM1, GIT1, PTPRM, LPP, CTNND2, FHL2, OXTR, CDH2, CTNNA1, CTNNA3, CTNNB1, CTNNA2, WNT2, CTTNBP2, CD44, ARPC2, LRRC7, APC, SPTAN1
GO:0030027	lamellipodium	9.62e-06	0.955904	70	13	PLD1, PTPRM, CDH2, CAPZB, CTNNA3, CTNNA2, CTNNB1, ACTR3, TSC1, ARPC3, GSN, RAC1, CYFIP1
GO:0005912	adherens_junction	1.94e-05	0.957404	155	19	OPRM1, GIT1, PTPRM, LPP, CTNND2, FHL2, OXTR, CDH2, CTNNA1, CTNNA3, CTNNB1, CTNNA2, WNT2, CTTNBP2, CD44, ARPC2, LRRC7, APC, SPTAN1
GO:0050807	regulation_of_synapse_organization	0.00668855	0.960104	21	5	OXT, GRIN1, OXTR, GHSR, CTNNA2
GO:0050803	regulation_of_synapse_structure_and_activity	0.0108828	0.960604	24	5	OXT, GRIN1, OXTR, GHSR, CTNNA2
GO:0008144	drug_binding	0.00112064	0.964404	57	9	ADRB2, HTR1B, DRD1, DRD3, DRD2, CNR1, SLC6A3, DRD4, SLC6A4
GO:0035249	synaptic_transmission,glutamatergic	0.00137322	0.965403	14	5	ADORA2A, GRM8, GRIN1, GRID2, PARK2
GO:0015872	dopamine_transport	0.0126578	0.967503	5	3	DRD1, SLC6A3, PARK2
GO:0030284	estrogen_receptor_activity	0.0727271	0.971903	2	2	ESR1, ESR2
GO:0016323	basolateral_plasma_membrane	0.000221	0.973703	203	20	OPRM1, GIT1, CADM1, LPP, MET, FHL2, CTNNA2, CTNNB1, ACTR3, WNT2, CTTNBP2, ANK1, MACF1, CD44, ARPC2, ANK3, DMD, STK39, LRRC7, DLG1
GO:0015844	monoamine_transport	0.000289	0.974003	17	6	DRD1, SLC6A2, SLC6A3, SLC6A4, SLC18A1, PARK2
GO:0004993	serotonin_receptor_activity	6.87e-05	0.975502	13	6	HTR1B, HTR7, HTR3A, HTR2C, HTR3B, HTR2A
GO:0030522	intracellular_receptor-mediated_signaling_pathway	0.0017207	0.975902	75	10	AR, FLT1, GRIP1, ESR1, MED12, FHL2, NOS2, ESR2, RHOXF1, CTNNB1
GO:0031915	positive_regulation_of_synaptic_plasticity	0.0725573	0.979102	2	2	PTGS2, MAP1B
GO:0006836	neurotransmitter_transport	3.19e-07	0.979802	83	16	SEPT5, CPLX3, STX1A, SLC6A2, ADORA2A, SLC6A3, SLC6A4, LIN7B, NLGN1, LIN7C, PARK2, PCLO, RIMS3, DOC2A, SLC6A8, SLC18A1
GO:0015850	organic_alcohol_transport	0.0632179	0.980002	25	4	DRD1, SLC6A2, SLC6A3, PARK2
GO:0030521	androgen_receptor_signaling_pathway	0.0427143	0.983102	36	5	AR, GRIP1, MED12, FHL2, CTNNB1
GO:0051937	catecholamine_transport	0.00356856	0.983802	9	4	DRD1, SLC6A2, SLC6A3, PARK2
GO:0009636	response_to_toxin	0.0247032	0.984302	61	7	GPX1, HTR1B, MAP1B, SLC6A4, NR4A2, PON1, NEFL
GO:0043565	sequence-specific_DNA_binding	0.0178792	0.991101	607	34	CTNNB1, ARX, HOXA1, MEIS2, BCL6, OLIG2, LHX8, RHOXF1, ETV5, FOXD4, PITX1, AR, SATB2, IKZF1, ESRRB, NR4A2, ESR1, TBX1, MBD4, GSC2, TSN, EN2, ESR2, LMX1A, ISL1, MBD1, FOXP2, DLX2, HOXB1, DLX1, HOXB8, DLX6, PBX1, RFX3
GO:0005326	neurotransmitter_transporter_activity	0.0109683	0.992201	24	5	CPLX3, SLC6A2, SLC6A8, SLC6A3, SLC6A4
GO:0005328	neurotransmitter:sodium_symporter_activity	0.0360575	0.995	20	4	SLC6A2, SLC6A8, SLC6A3, SLC6A4
GO:0009743	response_to_carbohydrate_stimulus	0.022964	0.995	60	7	ACTR3, PTGS2, OXT, MAP1B, ADIPOQ, PTEN, EIF2B5
GO:0030518	steroid_hormone_receptor_signaling_pathway	0.00531855	0.9967	58	8	AR, GRIP1, ESR1, MED12, FHL2, ESR2, RHOXF1, CTNNB1
GO:0015370	solute:sodium_symporter_activity	0.0426644	0.9978	52	6	SLC6A2, SLC6A8, SLC6A3, SLC6A4, SLC10A4, SLC1A1
GO:0014057	positive_regulation_of_acetylcholine_secretion	0.0725573	1	2	2	ADORA2A, HTR2C
