# Supplementary material for: Integrating evolutionary and regulatory information with a multispecies approach implicates genes and pathways in obsessive-compulsive disorder
Source: Nat Commun. 2017 Oct 17;8:774. doi: 10.1038/s41467-017-00831-x (PMC5645406; doi:10.1038/s41467-017-00831-x)
Supplement: Supplementary file 6 — Supplementary Data 3 [file 41467_2017_831_MOESM6_ESM.xlsx]

## Sheet: a.candidate_variants
Chr	Pos	Ref	Alt	OCD_AF	Ctrl_AF	1KG_AF	P (2-sided t-test)	GENE	Genotype
2	50155737	T	C	0.00448853	0.00110602	0	0.0962305	NRXN1	yes
2	50458593	T	C	0.00156192	7.95e-05	0	0.168218	NRXN1	yes
2	50463984	G	A	0.000869164	0.000599595	0	0.787769	NRXN1	yes
2	50464065	C	T	0.000891608	0.000303454	0.01	0.512417	NRXN1	yes
2	50571784	G	C	0.00528244	0.00206069	0.0014	0.169733	NRXN1	yes
2	50606521	G	A	0.0743578	0.0591909	0.21	0.0443183	NRXN1	yes
2	50675110	T	C	0.0165951	0.00514289	0.0018	0.000866007	NRXN1	yes
2	50675639	G	A	0.00176738	4.44e-05	0.0009	0.162181	NRXN1	yes
2	50682914	T	C	0.0935983	0.0746318	0.28	0.0373639	NRXN1	yes
2	50693162	A	G	0.616713	0.56311	0.56	0.00160391	NRXN1	yes
2	50723068	G	A	0.00344394	6.56e-05	0.0023	0.0463768	NRXN1	yes
2	50724642	A	G	0.000850324	2.6e-06	0	0.322171	NRXN1	yes
2	50733745	G	C	0.00172869	1.54e-05	0.0027	0.157603	NRXN1	yes
2	50733958	T	C	0.429355	0.391041	0.27	0.0440018	NRXN1	yes
2	50735943	C	G	0.49217	0.444906	0.57	0.0184077	NRXN1	yes
2	50735998	G	C	0.407183	0.368913	0.25	0.0238149	NRXN1	yes
2	50765412	G	T	0.00894677	0.00282258	0.0032	0.0555403	NRXN1	yes
2	50779791	C	T	0.000848095	4.6e-06	0	0.32457	NRXN1	yes
2	50779943	T	C	0.000861977	6.72e-06	0	0.318277	NRXN1	yes
2	50847195	G	A	0.00770192	0.00362506	0.0009	0.160786	NRXN1	yes
2	50848551	T	C	0.00193478	0.000157111	0	0.156727	NRXN1	yes
2	50850245	T	C	0.00180565	3.32e-05	0	0.161736	NRXN1	yes
2	50850686	G	A	0.0107428	0.00132826	0.06	0.000530153	NRXN1	yes
2	50877741	C	T	0.00704379	0.00255214	0.0023	0.0847979	NRXN1	yes
2	50922035	G	A	0.00701069	0.0025022	0.0037	0.094332	NRXN1	yes
2	50924511	C	G	0.00327626	5.88e-05	0.0009	0.0375789	NRXN1	yes
2	50927534	C	G	0.0321558	0.0190624	0.06	0.0301125	NRXN1	yes
2	50941362	C	T	0.00703044	0.00276059	0.0037	0.104973	NRXN1	yes
2	50952571	T	C	0.00174664	4.07e-05	0	0.159494	NRXN1	yes
2	50952610	G	T	0.00262365	7.26e-05	0	0.0837226	NRXN1	yes
2	50979527	T	C	0.00178027	8.23e-05	0.0046	0.161272	NRXN1	yes
2	51005207	C	T	0.00148103	8.6e-05	0	0.166885	NRXN1	yes
2	51067726	G	C	0.00174473	9.57e-05	0	0.170396	NRXN1	yes
2	51236675	T	C	0.0644249	0.0457024	0.19	0.038541	NRXN1	yes
2	51244839	T	C	0.0602933	0.0449045	0.19	0.0469452	NRXN1	yes
2	51252712	C	T	0.00208087	0.000151603	0.03	0.140798	NRXN1	yes
3	185225638	A	T	0.024627	0.0146825	0.01	0.06625	LIPH	yes
3	185226396	A	G	0.46704	0.433054	0.38	0.030423	LIPH	yes
3	185226492	C	T	0.271725	0.234996	0.14	0.0312186	LIPH	yes
3	185229464	T	C	0.468353	0.438679	0.37	0.0499906	LIPH	yes
7	117356081	T	G	0.000877162	2.99e-05	0	0.323072	CTTNBP2	yes
7	117358107	T	C	0.00350794	0.000951247	0.0005	0.173742	CTTNBP2	yes
7	117385978	G	T	0.0017548	5.38e-05	0.01	0.158534	CTTNBP2	yes
7	117391129	A	G	0.00361388	0.000123953	0.0023	0.0446437	CTTNBP2	yes
7	117417559	A	G	0.00364527	0.00162631	0.0027	0.288868	CTTNBP2	yes
7	117421141	C	A	0.000976021	0.00046574	0	0.563682	CTTNBP2	yes
7	117450810	C	T	0.000994728	4.05e-05	0.02	0.271658	CTTNBP2	yes
7	117452215	C	A	0.544149	0.506183	0.55	0.035333	CTTNBP2	yes
7	117456904	C	T	0.649841	0.593751	0.62	0.00129975	CTTNBP2	yes
7	117457141	G	C	0.659397	0.617696	0.65	0.00387193	CTTNBP2	yes
7	117468056	C	T	0.569068	0.506256	0.55	0.00123032	CTTNBP2	yes
7	117468334	T	C	0.654891	0.610179	0.72	0.00635726	CTTNBP2	yes
10	65287863	G	C	0.00659346	0.00184873	0.01	0.0719006	REEP3	yes
10	65307923	A	G	0.0518356	0.0304578	0.02	0.00249222	REEP3	yes
10	65326034	A	G	0.006148	0.00115539	0.01	0.0286397	REEP3	yes
10	65332906	T	C	0.00636706	0.00204213	0.01	0.0833961	REEP3	yes
10	65358911	C	A	0.00580936	0.00110724	0.01	0.0230819	REEP3	yes
13	47409048	G	A	0.00358304	0.00123287	0.0018	0.225939	HTR2A	yes
13	47409701	G	A	0.00197878	0.00120059	0	0.626557	HTR2A	yes
13	47440198	G	A	0.0023679	3.66e-05	0	0.0713866	HTR2A	yes
13	47454997	G	T	0.00113719	5.49e-05	0	0.26039	HTR2A	yes
13	47466622	G	A	0.0385839	0.022473	0.02	0.0188176	HTR2A	yes
13	47469335	T	C	0.954398	0.939031	0.92	0.0274121	HTR2A	yes
2	50148728	G	I	0.000861177	1.51e-05	0	0.324606	NRXN1	no
2	50148783	C	T	0.000872105	1.48e-05	0	0.316783	NRXN1	no
2	50155007	T	C	0.00120133	0.00116964	0.0009	0.978062	NRXN1	no
2	50165016	A	C	0.00219682	0.00104104	0	0.459584	NRXN1	no
2	50171755	G	A	0.00831418	0.00491064	0.0027	0.236047	NRXN1	no
2	50175865	A	G	0.0159934	0.00465917	0.0027	0.00555236	NRXN1	no
2	50178059	C	A	0.00132313	0.00095255	0	0.765073	NRXN1	no
2	50178130	A	C	0.00095967	4.23e-05	0	0.323807	NRXN1	no
2	50187207	C	D	0.0015489	0.00107621	0	0.760319	NRXN1	no
2	50198372	C	T	0.000905928	1.9e-05	0	0.312393	NRXN1	no
2	50200776	C	0	0.0104789	0.00580885	0	0.0928787	NRXN1	no
2	50201255	G	A	0.00357087	0.00194928	0.0018	0.438962	NRXN1	no
2	50236859	G	A	0.00116077	0.00099526	0	0.875533	NRXN1	no
2	50277539	C	A	0.000955831	0.000307383	0	0.470082	NRXN1	no
2	50282777	T	C	0.0011488	0.000846838	0.0014	0.796349	NRXN1	no
2	50323549	G	A	0.000894256	4.72e-05	0	0.32755	NRXN1	no
2	50343508	C	G	0.000879914	3.36e-05	0	0.325366	NRXN1	no
2	50354237	C	G	0.000919928	7.38e-05	0	0.327501	NRXN1	no
2	50386080	C	T	0.00085941	3.01e-05	0.01	0.333804	NRXN1	no
2	50386107	C	0	0.000861176	0.000105101	0	0.381604	NRXN1	no
2	50386109	C	T	0.000915103	1.09e-05	0	0.301276	NRXN1	no
2	50389636	T	G	0.00567169	0.00318092	0.0023	0.316107	NRXN1	no
2	50400809	T	C	0.0173291	0.00833458	0.0046	0.0425111	NRXN1	no
2	50400991	T	C	0.00154868	0.00123782	0	0.792645	NRXN1	no
2	50424938	C	T	0.000864169	4.48e-05	0.02	0.33922	NRXN1	no
2	50434866	C	T	0.000948945	7.53e-05	0	0.312018	NRXN1	no
2	50448284	T	C	0.00855504	0.00521072	0.0037	0.310665	NRXN1	no
2	50518040	G	A	0.000998835	0.000917392	0.0005	0.947493	NRXN1	no
2	50531295	A	T	0.000981635	6.54e-05	0	0.321978	NRXN1	no
2	50542308	C	D	0.0214869	0.015033	0	0.0677775	NRXN1	no
2	50542372	C	T	0.000868269	1.97e-05	0	0.322279	NRXN1	no
2	50542527	T	C	0.00165871	1.17e-05	0	0.324995	NRXN1	no
2	50542571	T	C	0.000858897	4.61e-06	0	0.324509	NRXN1	no
2	50548103	G	C	0.000849815	9.27e-06	0	0.3275	NRXN1	no
2	50548140	G	C	0.000849753	1.05e-05	0.0005	0.327082	NRXN1	no
2	50560998	C	G	0.00308847	0.00184582	0	0.563994	NRXN1	no
2	50563875	C	T	0.0210522	0.00729743	0.03	0.000499776	NRXN1	no
2	50570237	C	A	0.00261336	0.0012821	0	0.407605	NRXN1	no
2	50570601	A	0	0.0192047	0.0102919	0	0.0162867	NRXN1	no
2	50570602	G	0	0.062576	0.0546527	0	0.0911861	NRXN1	no
2	50570754	G	C	0.00091261	0.000762251	0	0.891011	NRXN1	no
2	50571910	A	T	0.00494906	0.00251935	0.0027	0.29848	NRXN1	no
2	50575137	T	A	0.000899405	2.38e-05	0	0.324921	NRXN1	no
2	50598207	A	G	0.00090418	5.73e-05	0	0.325537	NRXN1	no
2	50598280	A	C	0.000857862	1.24e-05	0	0.324332	NRXN1	no
2	50598321	G	A	0.00126708	2.42e-05	0	0.171736	NRXN1	no
2	50602031	A	T	0.00102945	7e-05	0	0.310324	NRXN1	no
2	50606585	C	A	0.000872024	0.000142049	0.01	0.394769	NRXN1	no
2	50607797	G	A	0.0092228	0.00603568	0.0037	0.292016	NRXN1	no
2	50607943	G	C	0.000865659	1.88e-05	0	0.322991	NRXN1	no
2	50614848	C	T	0.000927967	4.98e-05	0	0.329658	NRXN1	no
2	50619213	C	T	0.000908301	9.5e-05	0.0018	0.347157	NRXN1	no
2	50653833	G	A	0.000895444	4.24e-05	0	0.319459	NRXN1	no
2	50683609	C	A	0.000898373	5.22e-05	0	0.327634	NRXN1	no
2	50683701	G	A	0.0215283	0.00996433	0.02	0.0172783	NRXN1	no
2	50699305	T	A	0.60606	0.56519	0.53	0.0137657	NRXN1	no
2	50699377	C	T	0.00101147	0.00098491	0	0.983203	NRXN1	no
2	50703012	T	I	0.262179	0.242489	0	0.0156811	NRXN1	no
2	50709350	T	G	0.00087111	1.64e-05	0	0.325886	NRXN1	no
2	50719598	C	T	0.00138123	0.00110033	0	0.84231	NRXN1	no
2	50723000	C	A	0.00186579	0.00104014	0.03	0.572334	NRXN1	no
2	50724745	G	T	0.00173593	0.000916401	0	0.583796	NRXN1	no
2	50733581	T	D	0.00132345	0.00101267	0	0.837666	NRXN1	no
2	50733841	G	A	0.000867397	3.83e-05	0	0.336641	NRXN1	no
2	50733992	T	C	0.000854969	9.52e-06	0	0.323987	NRXN1	no
2	50735814	C	T	0.00182226	0.000998177	0.01	0.578085	NRXN1	no
2	50750575	C	G	0.000910013	5.41e-05	0	0.321298	NRXN1	no
2	50755127	T	A	0.000900755	3.99e-05	0	0.315232	NRXN1	no
2	50762143	C	T	0.00103184	0.000327435	0	0.41852	NRXN1	no
2	50762346	T	C	0.000933532	4.76e-05	0	0.308895	NRXN1	no
2	50765589	T	C	0.00160868	9.11e-06	0	0.141145	NRXN1	no
2	50774153	G	T	0.000919266	4.62e-05	0	0.310906	NRXN1	no
2	50792080	G	A	0.000990005	0.000137004	0	0.32673	NRXN1	no
2	50842256	C	G	0.000872211	1.92e-05	0	0.322659	NRXN1	no
2	50842279	C	T	0.000911022	2.11e-05	0	0.31827	NRXN1	no
2	50848555	T	C	0.00129122	0.000924159	0	0.780428	NRXN1	no
2	50849551	T	C	0.00088462	3.71e-05	0	0.32326	NRXN1	no
2	50850307	G	A	0.0012766	3.03e-05	0	0.190052	NRXN1	no
2	50850340	T	A	0.00155961	0.00096682	0.01	0.668881	NRXN1	no
2	50850394	C	A	0.000867641	4.52e-05	0	0.33687	NRXN1	no
2	50919652	T	A	0.00204463	0.00011175	0	0.325087	NRXN1	no
2	50924466	A	T	0.000961079	3.25e-05	0	0.325244	NRXN1	no
2	50927347	A	C	0.000877404	2.15e-05	0	0.325203	NRXN1	no
2	50927403	C	A	0.00169499	0.000235835	0	0.252182	NRXN1	no
2	50934666	T	C	0.000943894	6.75e-05	0.0032	0.333083	NRXN1	no
2	50941367	G	0	0.000888557	2.77e-05	0	0.323329	NRXN1	no
2	50952482	T	D	0.106495	0.0933061	0	0.0414701	NRXN1	no
2	50952709	G	A	0.000914087	2.82e-05	0	0.302518	NRXN1	no
2	50956849	G	C	0.000859563	7.22e-06	0	0.32334	NRXN1	no
2	50981807	A	D	0.00221101	0.00106565	0	0.319752	NRXN1	no
2	50981811	T	0	0.00147982	0.000823127	0	0.497851	NRXN1	no
2	50981813	C	0	0.00235601	0.00105149	0	0.282398	NRXN1	no
2	50981815	G	A	0.00215973	0.000973829	0	0.330789	NRXN1	no
2	50981817	T	C	0.0034023	0.00206087	0	0.411367	NRXN1	no
2	50996952	C	T	0.2171	0.185874	0.12	0.0470778	NRXN1	no
2	51000979	G	I	0.000849349	5.07e-06	0	0.324912	NRXN1	no
2	51016384	T	C	0.00235489	0.000142304	0	0.0958785	NRXN1	no
2	51021463	A	G	0.00100263	0.000103402	0	0.298909	NRXN1	no
2	51057550	G	A	0.000893283	9.57e-05	0	0.352801	NRXN1	no
2	51067620	G	C	0.000855623	9.72e-06	0	0.323952	NRXN1	no
2	51079254	C	G	0.000863755	2.4e-05	0	0.326467	NRXN1	no
2	51085557	G	D	0.0247902	0.0179943	0	0.0370745	NRXN1	no
2	51145459	G	A	0.00166583	0.000870829	0	0.432326	NRXN1	no
2	51146148	T	G	0.000915134	5.22e-05	0	0.319789	NRXN1	no
2	51148372	G	A	0.000971759	1.27e-05	0	0.269795	NRXN1	no
2	51148378	A	T	0.000854	1.03e-05	0.0018	0.324456	NRXN1	no
2	51149368	G	T	0.00200754	0.000576586	0.0018	0.295124	NRXN1	no
2	51149889	C	G	0.000885595	0.000614865	0.0023	0.794101	NRXN1	no
2	51153020	G	A	0.000915749	3.75e-05	0	0.306581	NRXN1	no
2	51153206	C	T	0.000880291	3.36e-05	0	0.323758	NRXN1	no
2	51171979	G	C	0.000887981	4.81e-05	0	0.327529	NRXN1	no
2	51245440	A	0	0.000855312	9.4e-06	0	0.324037	NRXN1	no
2	51245472	G	A	0.00141775	2.17e-05	0	0.325626	NRXN1	no
2	51245656	C	0	0.00707575	0.0024419	0	0.0631856	NRXN1	no
2	51246886	A	T	0.00200887	0.000981226	0	0.493496	NRXN1	no
2	51256161	T	C	0.000906358	5.91e-05	0	0.342763	NRXN1	no
3	185225644	A	C	0.000878683	3.69e-05	0	0.327778	LIPH	no
3	185229283	C	T	0.0042522	0.00222155	0	0.355408	LIPH	no
3	185241792	G	C	0.000913201	5.44e-05	0	0.32331	LIPH	no
7	117351979	G	A	0.000927978	7.15e-05	0	0.31873	CTTNBP2	no
7	117352306	C	T	0.000863963	2.2e-05	0	0.326283	CTTNBP2	no
7	117354258	G	A	0.000974707	0.000124997	0.0014	0.328161	CTTNBP2	no
7	117354909	A	G	0.00117812	0.000997287	0.0005	0.897189	CTTNBP2	no
7	117358129	T	0	0.000858536	1.44e-05	0	0.324929	CTTNBP2	no
7	117359713	G	A	0.000872829	3.7e-05	0	0.330243	CTTNBP2	no
7	117368123	T	C	0.00127929	8.36e-05	0.01	0.351743	CTTNBP2	no
7	117374935	C	T	0.000884292	5.27e-05	0.0009	0.342058	CTTNBP2	no
7	117386178	T	C	0.000899775	0.000538978	0	0.711303	CTTNBP2	no
7	117390966	T	D	0.000882448	2.89e-05	0	0.320531	CTTNBP2	no
7	117396664	C	A	0.000889243	1.45e-05	0.0009	0.314066	CTTNBP2	no
7	117396706	C	T	0.00177246	0.000123348	0.0032	0.178048	CTTNBP2	no
7	117427551	T	C	0.000874215	3.17e-05	0	0.327508	CTTNBP2	no
7	117427686	A	G	0.0033584	0.00214344	0	0.532613	CTTNBP2	no
7	117430669	G	A	0.00260532	0.00118267	0	0.285295	CTTNBP2	no
7	117431079	T	G	0.0154898	0.00350967	0.0037	0.00280557	CTTNBP2	no
7	117431202	C	A	0.000962969	3.93e-05	0	0.283613	CTTNBP2	no
7	117431704	C	T	0.000880871	1.42e-05	0	0.312828	CTTNBP2	no
7	117431879	G	A	0.000875441	2.46e-05	0	0.321126	CTTNBP2	no
7	117446174	A	G	0.00166889	0.000948755	0	0.619464	CTTNBP2	no
7	117501314	G	A	0.000897292	4.85e-05	0	0.324692	CTTNBP2	no
10	65339450	C	0	0.00148089	8.31e-05	0	0.166538	REEP3	no
10	65354650	A	G	0.000869829	1.13e-05	0	0.316162	REEP3	no
10	65357754	C	A	0.00106936	0.000285677	0	0.370819	REEP3	no
10	65359513	T	C	0.000862893	1.85e-05	0	0.326966	REEP3	no
10	65368263	T	A	0.000970416	0.000115152	0	0.320236	REEP3	no
13	47408946	C	A	0.000982458	3.55e-05	0	0.276065	HTR2A	no
13	47418543	T	C	0.00253451	0.00104533	0.05	0.361092	HTR2A	no
13	47418629	T	A	0.000854088	7.9e-06	0.0005	0.323672	HTR2A	no
13	47421746	G	T	0.000863049	1.62e-05	0	0.324127	HTR2A	no
13	47434747	A	C	0.000885818	3.29e-05	0	0.321091	HTR2A	no
13	47440209	A	G	0.00108191	2.09e-05	0	0.269641	HTR2A	no
13	47440301	T	C	0.000948078	2.75e-05	0.0009	0.288449	HTR2A	no
13	47448370	A	G	0.00092162	6.44e-05	0.0014	0.319673	HTR2A	no
13	47455071	A	C	0.000881069	5.01e-06	0	0.322161	HTR2A	no
13	47466592	G	0	0.000856156	1.16e-05	0	0.325857	HTR2A	no
D:Deletion; I:Insertion; 0:altnate allele not confirmed.

## Sheet: b.discovery_genotyping
chr_bp_alt	OCD_AF	Ctrl_AF	CHISQ_P
chr2_50155737_C	0.002712	0.001815	0.6573
chr2_50458593_C	0.001876	0	0.1506
chr2_50463984_A	0.0009042	0.0009074	0.998
chr2_50464065_T	0.0008897	0.0009107	0.9868
chr2_50571784_C	0.005348	0.003656	0.5526
chr2_50606521_A	0.04508	0.02262	0.06061
chr2_50675110_C	0.02878	0.0128	0.008634
chr2_50675639_A	0.001129	0	0.3024
chr2_50682914_C	0.08967	0.07273	0.1453
chr2_50693162_G	0.6245	0.5908	0.1246
chr2_50723068_A	0.001799	0.0009074	0.5687
chr2_50724642_G	0.0008913	0	0.3233
chr2_50733745_C	0.005906	0.0009091	0.04553
chr2_50733958_C	0.4332	0.3932	0.05637
chr2_50735943_G	0.5129	0.489	0.2648
chr2_50735998_C	0.4238	0.3878	0.08421
chr2_50765412_T	0.007273	0.004537	0.4021
chr2_50779791_T	0.0009009	0	0.319
chr2_50779943_C	0.0008897	0	0.3229
chr2_50847195_A	0.006295	0.005445	0.7934
chr2_50848551_C	0.002151	0	0.1411
chr2_50850245_C	0.001802	0	0.1586
chr2_50850686_A	0.008007	0.002737	0.09044
chr2_50877741_T	0.005425	0.004545	0.7694
chr2_50922035_A	0.004456	0.005484	0.7306
chr2_50924511_G	0.007353	0	0.004348
chr2_50927534_G	0.0362	0.02571	0.1677
chr2_50941362_T	0.008897	0.005484	0.3424
chr2_50952571_C	0.0009074	0.0009074	1
chr2_50952610_T	0.0008897	0	0.3233
chr2_50979527_C	0.0008961	0.0009124	0.9898
chr2_51005207_T	0.001802	0	0.1586
chr2_51067726_C	0.001779	0	0.1628
chr2_51236675_C	0.06822	0.05055	0.07966
chr2_51244839_C	0.06534	0.04871	0.09364
chr2_51252712_T	0.0008977	0.001828	0.5529
chr3_185225638_T	0.02585	0.01923	0.2948
chr3_185226396_G	0.4495	0.4402	0.6848
chr3_185226492_T	0.279	0.2582	0.2714
chr3_185229464_C	0.4601	0.4442	0.4945
chr7_117356081_G	0	0	NA
chr7_117358107_C	0.002793	0.0009259	0.3142
chr7_117385978_T	0.001779	0.0009124	0.5783
chr7_117391129_G	0.003617	0.0009074	0.1805
chr7_117417559_G	0.00265	0.001805	0.6717
chr7_117421141_A	0	0	NA
chr7_117450810_T	0.0008897	0	0.3233
chr7_117452215_A	0.5875	0.5422	0.0413
chr7_117456904_T	0.6356	0.6025	0.1095
chr7_117457141_C	0.6401	0.6036	0.07704
chr7_117468056_T	0.5701	0.5183	0.01657
chr7_117468334_C	0.6514	0.6195	0.119
chr10_65287863_C	0.005505	0.002727	0.3097
chr10_65307923_G	0.04961	0.03839	0.21
chr10_65326034_G	0.005725	0.002799	0.3001
chr10_65332906_C	0.006306	0.002727	0.21
chr10_65358911_A	0.006838	0.002703	0.1544
chr13_47409048_A	0.002778	0.002752	0.991
chr13_47409701_A	0	0.00365	0.04357
chr13_47440198_A	0.002703	0.0009158	0.3248
chr13_47454997_T	0.001825	0	0.1582
chr13_47466622_A	0.03826	0.02555	0.08886
chr13_47469335_C	0.9445	0.9407	0.7024

## Sheet: c.validation_genotyping
chr_bp_alt	OCD_AF	Ctrl_AF	CHISQ_P
chr2_50155737_C	0.003467	0.003687	0.9142
chr2_50458593_C	0	0	NA
chr2_50463984_A	0	0	NA
chr2_50464065_T	0	0.0004634	0.4182
chr2_50571784_C	0.007299	0.007116	0.9501
chr2_50606521_A	0.05372	0.05488	0.8819
chr2_50675110_C	0.01205	0.008277	0.2758
chr2_50675639_A	0.0006983	0	0.22
chr2_50682914_C	0.07083	0.0686	0.7961
chr2_50693162_G	0.6428	0.5878	0.00102
chr2_50723068_A	0.001387	0.001381	0.9964
chr2_50724642_G	0	0	NA
chr2_50733745_C	0.002252	0.008053	0.03603
chr2_50733958_C	0.4328	0.3922	0.01627
chr2_50735943_G	0.5377	0.4871	0.002958
chr2_50735998_C	0.4304	0.3877	0.01232
chr2_50765412_T	0.00765	0.004621	0.2423
chr2_50779791_T	0	0	NA
chr2_50779943_C	0	0	NA
chr2_50847195_A	0.0006944	0.003687	0.07751
chr2_50848551_C	0	0	NA
chr2_50850245_C	0	0	NA
chr2_50850686_A	0.002122	0.005097	0.1639
chr2_50877741_T	0.004167	0.002762	0.4727
chr2_50922035_A	0.007092	0.003259	0.1048
chr2_50924511_G	0.0006944	0.002313	0.2434
chr2_50927534_G	0.0431	0.02955	0.03211
chr2_50941362_T	0.007062	0.004151	0.2407
chr2_50952571_C	0.0006954	0.0004617	0.7705
chr2_50952610_T	0.002841	0.0009285	0.1736
chr2_50979527_C	0	0.0009285	0.2531
chr2_51005207_T	0	0.0004604	0.4158
chr2_51067726_C	0.0007072	0	0.2164
chr2_51236675_C	0.05429	0.05163	0.729
chr2_51244839_C	0.04985	0.05061	0.9206
chr2_51252712_T	0.002865	0.001395	0.3353
chr3_185225638_T	0.02925	0.01888	0.04195
chr3_185226396_G	0.4333	0.4641	0.06934
chr3_185226492_T	0.2953	0.2825	0.4067
chr3_185229464_C	0.4338	0.4636	0.07768
chr7_117356081_G	0	0	NA
chr7_117358107_C	0.003477	0.0004625	0.02987
chr7_117385978_T	0.001414	0.000463	0.3368
chr7_117391129_G	0.001389	0.002302	0.5412
chr7_117417559_G	0.008457	0.002833	0.03297
chr7_117421141_A	0	0	NA
chr7_117450810_T	0.0007072	0	0.2168
chr7_117452215_A	0.5577	0.5566	0.9466
chr7_117456904_T	0.6243	0.6235	0.9611
chr7_117457141_C	0.5916	0.6013	0.5621
chr7_117468056_T	0.5612	0.5548	0.7049
chr7_117468334_C	0.6426	0.6454	0.8635
chr10_65287863_C	0.006276	0.001385	0.01268
chr10_65307923_G	0.03371	0.04082	0.2762
chr10_65326034_G	0.006964	0.001843	0.0155
chr10_65332906_C	0.006954	0.001382	0.006245
chr10_65358911_A	0.006944	0.002287	0.03253
chr13_47409048_A	0.004261	0.00191	0.2011
chr13_47409701_A	0.002849	0.002799	0.9779
chr13_47440198_A	0.002878	0.00466	0.4098
chr13_47454997_T	0.001435	0.0009346	0.6656
chr13_47466622_A	0.03041	0.02544	0.3733
chr13_47469335_C	0.9536	0.9525	0.8902

## Sheet: d.combined_genotyping
chr_bp_alt	OCD_AF	Ctrl_AF	CHISQ_P	OR
chr7_117358107_C	0.003185	0.0006169	0.02038	5.176
chr10_65332906_C	0.006672	0.001835	0.003533	3.654
chr10_65287863_C	0.005943	0.001837	0.009963	3.248
chr2_50952610_T	0.001975	0.0006154	0.1403	3.213
chr10_65326034_G	0.006441	0.002159	0.01112	2.996
chr10_65358911_A	0.007004	0.002435	0.009056	2.89
chr13_47454997_T	0.001606	0.0006192	0.2528	2.597
chr2_51005207_T	0.0007849	0.0003054	0.4238	2.571
chr7_117385978_T	0.001576	0.0006143	0.2588	2.568
chr2_50924511_G	0.00356	0.001532	0.119	2.329
chr7_117417559_G	0.005397	0.002488	0.08687	2.176
chr2_50675110_C	0.01967	0.009848	0.002033	2.018
chr2_50941362_T	0.007874	0.004598	0.1099	1.718
chr13_47409048_A	0.003617	0.002198	0.3174	1.648
chr2_50765412_T	0.007486	0.004593	0.1519	1.635
chr3_185225638_T	0.02815	0.01904	0.02201	1.492
chr2_50922035_A	0.005924	0.00401	0.2988	1.48
chr2_50927534_G	0.04018	0.02828	0.01418	1.438
chr2_50877741_T	0.004713	0.003362	0.4151	1.404
chr13_47466622_A	0.03388	0.02548	0.05905	1.342
chr2_51252712_T	0.001994	0.001541	0.683	1.294
chr2_50952571_C	0.0007874	0.000612	0.8004	1.287
chr7_117391129_G	0.002357	0.001833	0.662	1.287
chr2_50463984_A	0.0003925	0.0003054	0.8589	1.285
chr2_50723068_A	0.001566	0.001222	0.7246	1.282
chr2_50693162_G	0.6353	0.5888	0.0004417	1.217
chr2_51236675_C	0.06046	0.05127	0.1301	1.191
chr2_50733958_C	0.4329	0.3926	0.001979	1.181
chr2_50735998_C	0.4274	0.3877	0.002488	1.179
chr2_50735943_G	0.527	0.4877	0.003064	1.17
chr2_51244839_C	0.05677	0.04997	0.2561	1.144
chr2_50682914_C	0.07901	0.06999	0.1921	1.14
chr2_50850686_A	0.004728	0.004302	0.81	1.099
chr7_117468056_T	0.5649	0.5424	0.09024	1.095
chr2_50571784_C	0.006421	0.005934	0.8157	1.083
chr7_117452215_A	0.5699	0.552	0.1823	1.075
chr3_185226492_T	0.2881	0.2743	0.2478	1.07
chr7_117456904_T	0.6292	0.6164	0.3186	1.056
chr2_50606521_A	0.05149	0.04938	0.7505	1.045
chr7_117457141_C	0.6128	0.6024	0.4241	1.044
chr7_117468334_C	0.6465	0.6367	0.4407	1.044
chr13_47469335_C	0.9503	0.9485	0.7587	1.038
chr2_50155737_C	0.00314	0.003056	0.9546	1.027
chr10_65307923_G	0.04038	0.04001	0.945	1.009
chr3_185229464_C	0.4439	0.4578	0.3087	0.9455
chr3_185226396_G	0.4397	0.4567	0.2084	0.9335
chr13_47440198_A	0.0028	0.003397	0.6884	0.8237
chr2_50733745_C	0.003889	0.004886	0.6033	0.7952
chr2_50847195_A	0.003135	0.004279	0.4801	0.7318
chr2_50464065_T	0.000394	0.0006146	0.7143	0.6409
chr13_47409701_A	0.001589	0.003086	0.2523	0.5139
chr2_50979527_C	0.0003965	0.0009231	0.4508	0.4293
chr2_50458593_C	0.0007987	0	0.1064	NA
chr2_50675639_A	0.0008628	0	0.1021	NA
chr2_50724642_G	0.0003943	0	0.2574	NA
chr2_50779791_T	0.0003922	0	0.2571	NA
chr2_50779943_C	0.000394	0	0.2572	NA
chr2_50848551_C	0.0008475	0	0.101	NA
chr2_50850245_C	0.0007849	0	0.1091	NA
chr2_51067726_C	0.001182	0	0.0498	NA
chr7_117356081_G	0	0	NA	NA
chr7_117421141_A	0	0	NA	NA
chr7_117450810_T	0.000788	0	0.1094	NA
