# Supplementary material for: Integrating evolutionary and regulatory information with a multispecies approach implicates genes and pathways in obsessive-compulsive disorder
Source: Nat Commun. 2017 Oct 17;8:774. doi: 10.1038/s41467-017-00831-x (PMC5645406; doi:10.1038/s41467-017-00831-x)
Supplement: Supplementary file 7 — Supplementary Data 4 [file 41467_2017_831_MOESM7_ESM.xlsx]

## Sheet: Sheet
ProbeSetName	ProbeType*	Sequence	length(bp)	%GC		*	mt=Mutant
reep3_a7923g	mt.	GTTTAGAATGCTCCAGTGAGCAATCAGCACT	31	45.16			wt=Wildtype
reep3_a7923g	mt.rc.	AGTGCTGATTGCTCACTGGAGCATTCTAAAC	31	45.16			rc=ReverseComplement
reep3_a7923g	wt.	GTTTAGAATGCTCCAATGAGCAATCAGCACT	31	41.94
reep3_a7923g	wt.rc.	AGTGCTGATTGCTCATTGGAGCATTCTAAAC	31	41.94
reep3_t2906c	mt.	GTAGATTGCACCTGACAAAACAGATGCTGTG	31	45.16
reep3_t2906c	mt.rc.	CACAGCATCTGTTTTGTCAGGTGCAATCTAC	31	45.16
reep3_t2906c	wt.	GTAGATTGCACCTGATAAAACAGATGCTGTG	31	41.94
reep3_t2906c	wt.rc.	CACAGCATCTGTTTTATCAGGTGCAATCTAC	31	41.94
cttnbp2_t6081g	mt.	AACATCATCTAGCTCGTGGGGAAGAGTCCCT	31	51.61
cttnbp2_t6081g	mt.rc.	AGGGACTCTTCCCCACGAGCTAGATGATGTT	31	51.61
cttnbp2_t6081g	wt.	AACATCATCTAGCTCTTGGGGAAGAGTCCCT	31	48.39
cttnbp2_t6081g	wt.rc.	AGGGACTCTTCCCCAAGAGCTAGATGATGTT	31	48.39
cttnbp2_t0966d	mt.	CACAACTTTTAAAATACAGTCTTAATTGTA	30	23.33
cttnbp2_t0966d	mt.rc.	TACAATTAAGACTGTATTTTAAAAGTTGTG	30	23.33
cttnbp2_t0966d	wt.	CACAACTTTTAAAATTACAGTCTTAATTGTA	31	22.58
cttnbp2_t0966d	wt.rc.	TACAATTAAGACTGTAATTTTAAAAGTTGTG	31	22.58
cttnbp2_a7599g	mt.	GCCAGCTGCTACCAGGCACACCTTAAAACCT	31	54.84
cttnbp2_a7599g	mt.rc.	AGGTTTTAAGGTGTGCCTGGTAGCAGCTGGC	31	54.84
cttnbp2_a7599g	wt.	GCCAGCTGCTACCAGACACACCTTAAAACCT	31	51.61
cttnbp2_a7599g	wt.rc.	AGGTTTTAAGGTGTGTCTGGTAGCAGCTGGC	31	51.61
cttnbp2_c1140a	mt.	CTGAGAAAAGGGTTGACTTGGGGAGAAAAGA	31	45.16
cttnbp2_c1140a	mt.rc.	TCTTTTCTCCCCAAGTCAACCCTTTTCTCAG	31	45.16
cttnbp2_c1140a	wt.	CTGAGAAAAGGGTTGCCTTGGGGAGAAAAGA	31	48.39
cttnbp2_c1140a	wt.rc.	TCTTTTCTCCCCAAGGCAACCCTTTTCTCAG	31	48.39
cttnbp2_c0810t	mt.	ATGACCATTTGAACGTCTCAATACCTTCTTT	31	35.48
cttnbp2_c0810t	mt.rc.	AAAGAAGGTATTGAGACGTTCAAATGGTCAT	31	35.48
cttnbp2_c0810t	wt.	ATGACCATTTGAACGCCTCAATACCTTCTTT	31	38.71
cttnbp2_c0810t	wt.rc.	AAAGAAGGTATTGAGGCGTTCAAATGGTCAT	31	38.71
cttnbp2_c6904t	mt.	TTGAAATGTTTATTATGCTGGGTTTGAGGAG	31	35.48
cttnbp2_c6904t	mt.rc.	CTCCTCAAACCCAGCATAATAAACATTTCAA	31	35.48
cttnbp2_c6904t	wt.	TTGAAATGTTTATTACGCTGGGTTTGAGGAG	31	38.71
cttnbp2_c6904t	wt.rc.	CTCCTCAAACCCAGCGTAATAAACATTTCAA	31	38.71
cttnbp2_c8056t	mt.	CACTGAGGAGTAACTTGCCAACTGCATGAAC	31	48.39
cttnbp2_c8056t	mt.rc.	GTTCATGCAGTTGGCAAGTTACTCCTCAGTG	31	48.39
cttnbp2_c8056t	wt.	CACTGAGGAGTAACTCGCCAACTGCATGAAC	31	51.61
cttnbp2_c8056t	wt.rc.	GTTCATGCAGTTGGCGAGTTACTCCTCAGTG	31	51.61
reep3_c7644g	mt.	ACAAACAGGAAGAATGTGAAGAGAGGATGCA	31	41.94
reep3_c7644g	mt.rc.	TGCATCCTCTCTTCACATTCTTCCTGTTTGT	31	41.94
reep3_c7644g	wt.	ACAAACAGGAAGAATCTGAAGAGAGGATGCA	31	41.94
reep3_c7644g	wt.rc.	TGCATCCTCTCTTCAGATTCTTCCTGTTTGT	31	41.94
reep3_c7722d	mt.	TCTCCTTTCCACCAAATTTGTTCCACGGCT	31	48.39
reep3_c7722d	mt.rc.	AGCCGTGGAACAAATTTGGTGGAAAGGAGA	31	48.39
reep3_c7722d	wt.	TCTCCTTTCCACCAACATTTGTTCCACGGCT	31	48.39
reep3_c7722d	wt.rc.	AGCCGTGGAACAAATGTTGGTGGAAAGGAGA	31	48.39
reep3_g8750a	mt.	GTAGCGGCCACTGATAAAGGAGAAAACAAGG	31	48.39
reep3_g8750a	mt.rc.	CCTTGTTTTCTCCTTTATCAGTGGCCGCTAC	31	48.39
reep3_g8750a	wt.	GTAGCGGCCACTGATGAAGGAGAAAACAAGG	31	51.61
reep3_g8750a	wt.rc.	CCTTGTTTTCTCCTTCATCAGTGGCCGCTAC	31	51.61
cttnbp2_t1079g	mt.	GGGTGGGGGGAAGCAGCAAATTTAAAAAAAA	31	41.94
cttnbp2_t1079g	mt.rc.	TTTTTTTTAAATTTGCTGCTTCCCCCCACCC	31	41.94
cttnbp2_t1079g	wt.	GGGTGGGGGGAAGCATCAAATTTAAAAAAAA	31	38.71
cttnbp2_t1079g	wt.rc.	TTTTTTTTAAATTTGATGCTTCCCCCCACCC	31	38.71
cttnbp2_c1202a	mt.	GCTGTTACCAGGAGGATGTCTGAGGCACCTG	31	58.06
cttnbp2_c1202a	mt.rc.	CAGGTGCCTCAGACATCCTCCTGGTAACAGC	31	58.06
cttnbp2_c1202a	wt.	GCTGTTACCAGGAGGCTGTCTGAGGCACCTG	31	61.29
cttnbp2_c1202a	wt.rc.	CAGGTGCCTCAGACAGCCTCCTGGTAACAGC	31	61.29
cttnbp2_c1704t	mt.	GGGTGCCAACATCCCTTGTTGGGGGCACTCC	31	64.52
cttnbp2_c1704t	mt.rc.	GGAGTGCCCCCAACAAGGGATGTTGGCACCC	31	64.52
cttnbp2_c1704t	wt.	GGGTGCCAACATCCCCTGTTGGGGGCACTCC	31	67.74
cttnbp2_c1704t	wt.rc.	GGAGTGCCCCCAACAGGGGATGTTGGCACCC	31	67.74
cttnbp2_g1879a	mt.	ATTTTGGTCTGGGTCATTAGCATTGCCCTGA	31	45.16
cttnbp2_g1879a	mt.rc.	TCAGGGCAATGCTAATGACCCAGACCAAAAT	31	45.16
cttnbp2_g1879a	wt.	ATTTTGGTCTGGGTCGTTAGCATTGCCCTGA	31	48.39
cttnbp2_g1879a	wt.rc.	TCAGGGCAATGCTAACGACCCAGACCAAAAT	31	48.39
cttnbp2_g7141c	mt.	TCACACCTGTAATCCCAGCACTTTGGGAGGT	31	51.61
cttnbp2_g7141c	mt.rc.	ACCTCCCAAAGTGCTGGGATTACAGGTGTGA	31	51.61
cttnbp2_g7141c	wt.	TCACACCTGTAATCCGAGCACTTTGGGAGGT	31	51.61
cttnbp2_g7141c	wt.rc.	ACCTCCCAAAGTGCTCGGATTACAGGTGTGA	31	51.61
cttnbp2_t6833c	mt.	ATAATACCAGTGATACCTCTTATTCCTTCCA	31	35.48
cttnbp2_t6833c	mt.rc.	TGGAAGGAATAAGAGGTATCACTGGTATTAT	31	35.48
cttnbp2_t6833c	wt.	ATAATACCAGTGATATCTCTTATTCCTTCCA	31	32.26
cttnbp2_t6833c	wt.rc.	TGGAAGGAATAAGAGATATCACTGGTATTAT	31	32.26
